# Supplementary material for: Multi-omics analysis positions DNA2 at the interface of genome integrity programs and tumor behavior in pan-cancer
Source: Funct Integr Genomics. 2026 Jun 17;26(1):147. doi: 10.1007/s10142-026-01941-w (PMC13275593; doi:10.1007/s10142-026-01941-w)
Supplement: Supplementary file 2 — Supplementary Material 2 (XLSX 149 KB) [file 10142_2026_1941_MOESM2_ESM.xlsx]

## Sheet: Immune-Expression
cancertype	symbol	cell_type	cor	p_value	fdr	entrez
ACC	DNA2	Bcell	0.344054	0.00190507	0.0145971	1763
ACC	DNA2	CD4_T	-0.136687	0.229679	0.623972	1763
ACC	DNA2	CD4_naive	0.214762	0.0573467	0.205493	1763
ACC	DNA2	CD8_T	-0.337458	0.00235537	0.0144774	1763
ACC	DNA2	CD8_naive	0.053173	0.641639	0.82223	1763
ACC	DNA2	Central_memory	-0.031728	0.781335	0.903314	1763
ACC	DNA2	Cytotoxic	-0.279635	0.0125658	0.0475576	1763
ACC	DNA2	DC	0.0106025	0.926112	0.974154	1763
ACC	DNA2	Effector_memory	-0.02902	0.79959	0.946354	1763
ACC	DNA2	Exhausted	-0.0714622	0.531415	0.747348	1763
ACC	DNA2	Gamma_delta	-0.132188	0.245524	0.480135	1763
ACC	DNA2	InfiltrationScore	-0.22416	0.0470361	0.156965	1763
ACC	DNA2	MAIT	-0.376376	0.000629419	0.0070824	1763
ACC	DNA2	Macrophage	-0.193349	0.087769	0.304467	1763
ACC	DNA2	Monocyte	0.0312483	0.784561	0.943797	1763
ACC	DNA2	NK	-0.246916	0.0282538	0.101161	1763
ACC	DNA2	NKT	-0.174095	0.124913	0.311335	1763
ACC	DNA2	Neutrophil	0.314786	0.00472086	0.0211466	1763
ACC	DNA2	Tfh	-0.185992	0.100768	0.25794	1763
ACC	DNA2	Th1	-0.240923	0.0324479	0.106833	1763
ACC	DNA2	Th17	-0.0128668	0.910392	0.957021	1763
ACC	DNA2	Th2	-0.345806	0.00179928	0.0134768	1763
ACC	DNA2	Tr1	0.236525	0.035848	0.583817	1763
ACC	DNA2	iTreg	-0.150353	0.18597	0.387853	1763
ACC	DNA2	nTreg	-0.0855647	0.453393	0.701406	1763
BLCA	DNA2	Bcell	0.0217692	0.65374	0.760428	1763
BLCA	DNA2	CD4_T	-0.304259	1.34816e-10	1.07654e-09	1763
BLCA	DNA2	CD4_naive	0.0217985	0.653304	0.744652	1763
BLCA	DNA2	CD8_T	-0.0651625	0.178949	0.37075	1763
BLCA	DNA2	CD8_naive	0.134738	0.00529061	0.0123825	1763
BLCA	DNA2	Central_memory	0.0278942	0.565408	0.679206	1763
BLCA	DNA2	Cytotoxic	-0.0875751	0.0706344	0.110413	1763
BLCA	DNA2	DC	0.0774497	0.110014	0.167517	1763
BLCA	DNA2	Effector_memory	0.0220272	0.649908	0.773236	1763
BLCA	DNA2	Exhausted	0.0584818	0.227834	0.301644	1763
BLCA	DNA2	Gamma_delta	-0.182031	0.000155515	0.000736789	1763
BLCA	DNA2	InfiltrationScore	-0.108177	0.0253927	0.0417474	1763
BLCA	DNA2	MAIT	-0.110653	0.0222043	0.158883	1763
BLCA	DNA2	Macrophage	-0.0452161	0.351294	0.424003	1763
BLCA	DNA2	Monocyte	0.0788281	0.103809	0.202985	1763
BLCA	DNA2	NK	-0.224592	2.7674e-06	1.0896e-05	1763
BLCA	DNA2	NKT	-0.30429	1.342e-10	1.21767e-09	1763
BLCA	DNA2	Neutrophil	0.212144	9.81021e-06	4.1095e-05	1763
BLCA	DNA2	Tfh	-0.255402	8.7398e-08	8.86188e-07	1763
BLCA	DNA2	Th1	0.0408048	0.400309	0.494229	1763
BLCA	DNA2	Th17	-0.0436873	0.367834	0.485495	1763
BLCA	DNA2	Th2	-0.259872	5.08997e-08	3.38776e-07	1763
BLCA	DNA2	Tr1	-0.0385112	0.427337	0.583568	1763
BLCA	DNA2	iTreg	0.172253	0.000349207	0.000993105	1763
BLCA	DNA2	nTreg	0.279414	4.24665e-09	1.26687e-07	1763
BRCA	DNA2	Bcell	0.372543	2.15228e-41	1.85031e-39	1763
BRCA	DNA2	CD4_T	-0.191632	1.54445e-11	4.7111e-11	1763
BRCA	DNA2	CD4_naive	0.0256585	0.370944	0.806074	1763
BRCA	DNA2	CD8_T	0.0736936	0.0100893	0.0177698	1763
BRCA	DNA2	CD8_naive	0.0578611	0.0434913	0.0653946	1763
BRCA	DNA2	Central_memory	0.0858066	0.00272568	0.00500616	1763
BRCA	DNA2	Cytotoxic	-0.00307094	0.914737	0.931983	1763
BRCA	DNA2	DC	0.235477	8.28786e-17	5.48805e-16	1763
BRCA	DNA2	Effector_memory	0.185877	6.25683e-11	3.36008e-10	1763
BRCA	DNA2	Exhausted	0.127245	8.41379e-06	1.9831e-05	1763
BRCA	DNA2	Gamma_delta	-0.220197	7.6929e-15	5.35166e-14	1763
BRCA	DNA2	InfiltrationScore	0.0724873	0.011389	0.0179711	1763
BRCA	DNA2	MAIT	-0.195463	5.93901e-12	1.02116e-10	1763
BRCA	DNA2	Macrophage	0.0855546	0.00280573	0.00516404	1763
BRCA	DNA2	Monocyte	0.135344	2.13244e-06	8.02286e-06	1763
BRCA	DNA2	NK	-0.272283	3.80257e-22	2.05084e-21	1763
BRCA	DNA2	NKT	-0.365311	9.38202e-40	2.11353e-38	1763
BRCA	DNA2	Neutrophil	0.00828485	0.772698	0.818038	1763
BRCA	DNA2	Tfh	-0.114516	6.1838e-05	0.000131223	1763
BRCA	DNA2	Th1	0.229613	4.90246e-16	3.53107e-15	1763
BRCA	DNA2	Th17	-0.255341	1.39502e-19	8.65626e-19	1763
BRCA	DNA2	Th2	-0.116616	4.5109e-05	0.000178846	1763
BRCA	DNA2	Tr1	0.225605	1.60676e-15	2.17958e-14	1763
BRCA	DNA2	iTreg	0.370804	5.38095e-41	1.19348e-39	1763
BRCA	DNA2	nTreg	0.316742	8.7006e-30	3.76408e-28	1763
CESC	DNA2	Bcell	0.0600648	0.291777	0.47438	1763
CESC	DNA2	CD4_T	0.00343617	0.951952	0.96704	1763
CESC	DNA2	CD4_naive	0.197043	0.000483827	0.00904214	1763
CESC	DNA2	CD8_T	-0.193532	0.000612176	0.00314212	1763
CESC	DNA2	CD8_naive	0.396995	3.80854e-13	2.65364e-11	1763
CESC	DNA2	Central_memory	0.104068	0.0672697	0.133359	1763
CESC	DNA2	Cytotoxic	-0.24737	1.0507e-05	8.5722e-05	1763
CESC	DNA2	DC	-0.235543	2.7957e-05	0.000151464	1763
CESC	DNA2	Effector_memory	0.140006	0.0136152	0.0727198	1763
CESC	DNA2	Exhausted	-0.215949	0.000127041	0.000952545	1763
CESC	DNA2	Gamma_delta	-0.131409	0.0206464	0.067876	1763
CESC	DNA2	InfiltrationScore	-0.311299	2.16128e-08	2.60513e-07	1763
CESC	DNA2	MAIT	-0.0705697	0.215333	0.431983	1763
CESC	DNA2	Macrophage	-0.245319	1.2494e-05	0.000101068	1763
CESC	DNA2	Monocyte	0.0698127	0.220308	0.454972	1763
CESC	DNA2	NK	-0.230158	4.2946e-05	0.000389472	1763
CESC	DNA2	NKT	-0.232867	3.4647e-05	0.000943451	1763
CESC	DNA2	Neutrophil	0.150559	0.00792355	0.0295169	1763
CESC	DNA2	Tfh	-0.116079	0.0411091	0.110641	1763
CESC	DNA2	Th1	-0.106683	0.0606393	0.138202	1763
CESC	DNA2	Th17	0.0737682	0.195202	0.324656	1763
CESC	DNA2	Th2	-0.112495	0.0478207	0.147073	1763
CESC	DNA2	Tr1	0.026412	0.643198	0.787583	1763
CESC	DNA2	iTreg	0.010405	0.855219	0.903662	1763
CESC	DNA2	nTreg	0.163317	0.00393573	0.0202936	1763
CHOL	DNA2	Bcell	0.518384	0.000264575	0.00815701	1763
CHOL	DNA2	CD4_T	0.078956	0.606165	0.790049	1763
CHOL	DNA2	CD4_naive	0.234956	0.120276	0.618508	1763
CHOL	DNA2	CD8_T	-0.0722804	0.637037	0.926806	1763
CHOL	DNA2	CD8_naive	0.430896	0.00312762	0.0223732	1763
CHOL	DNA2	Central_memory	-0.0378104	0.805225	0.959961	1763
CHOL	DNA2	Cytotoxic	-0.196943	0.194735	0.651206	1763
CHOL	DNA2	DC	-0.0761553	0.619039	0.818584	1763
CHOL	DNA2	Effector_memory	0.226097	0.135322	0.316491	1763
CHOL	DNA2	Exhausted	-0.0389493	0.799477	0.988911	1763
CHOL	DNA2	Gamma_delta	-0.09294	0.543697	0.827296	1763
CHOL	DNA2	InfiltrationScore	-0.410449	0.00510288	0.0360803	1763
CHOL	DNA2	MAIT	-0.457457	0.00158097	0.046167	1763
CHOL	DNA2	Macrophage	-0.488718	0.000658483	0.00694607	1763
CHOL	DNA2	Monocyte	-0.281497	0.0610297	0.144764	1763
CHOL	DNA2	NK	-0.289903	0.0533952	0.173681	1763
CHOL	DNA2	NKT	0.058669	0.701854	0.884234	1763
CHOL	DNA2	Neutrophil	0.171148	0.260968	0.715102	1763
CHOL	DNA2	Tfh	-0.438772	0.00256918	0.0285179	1763
CHOL	DNA2	Th1	-0.284538	0.0581731	0.306574	1763
CHOL	DNA2	Th17	-0.309253	0.0387218	0.0968218	1763
CHOL	DNA2	Th2	0.0270831	0.859823	0.985422	1763
CHOL	DNA2	Tr1	0.219739	0.146956	0.320918	1763
CHOL	DNA2	iTreg	0.0339179	0.824945	0.947562	1763
CHOL	DNA2	nTreg	0.288425	0.0546784	0.123107	1763
COAD	DNA2	Bcell	-0.262616	1.36306e-06	7.71787e-06	1763
COAD	DNA2	CD4_T	-0.296218	4.35451e-08	1.56918e-07	1763
COAD	DNA2	CD4_naive	-0.014943	0.787141	0.953328	1763
COAD	DNA2	CD8_T	-0.110985	0.0442576	0.0901032	1763
COAD	DNA2	CD8_naive	0.142003	0.00990937	0.0225483	1763
COAD	DNA2	Central_memory	0.0779964	0.158099	0.309958	1763
COAD	DNA2	Cytotoxic	-0.122298	0.0265428	0.0482832	1763
COAD	DNA2	DC	0.125738	0.0225446	0.0540207	1763
COAD	DNA2	Effector_memory	-0.0204258	0.71204	0.810568	1763
COAD	DNA2	Exhausted	0.233691	1.8515e-05	0.00010051	1763
COAD	DNA2	Gamma_delta	0.19264	0.000441667	0.00199652	1763
COAD	DNA2	InfiltrationScore	-0.216183	7.7135e-05	0.000198822	1763
COAD	DNA2	MAIT	-0.298711	3.31107e-08	1.76422e-07	1763
COAD	DNA2	Macrophage	-0.049356	0.372193	0.488465	1763
COAD	DNA2	Monocyte	0.281209	2.14537e-07	1.40096e-06	1763
COAD	DNA2	NK	-0.347283	9.30201e-11	5.09539e-10	1763
COAD	DNA2	NKT	-0.271134	5.94351e-07	3.54327e-06	1763
COAD	DNA2	Neutrophil	0.10639	0.0538709	0.094325	1763
COAD	DNA2	Tfh	-0.237391	1.3498e-05	4.609e-05	1763
COAD	DNA2	Th1	0.195229	0.000368057	0.00224658	1763
COAD	DNA2	Th17	-0.283003	1.78163e-07	2.01047e-06	1763
COAD	DNA2	Th2	-0.442616	3.23943e-17	4.0502e-16	1763
COAD	DNA2	Tr1	-0.0354565	0.521604	0.629661	1763
COAD	DNA2	iTreg	0.239749	1.1007e-05	6.0324e-05	1763
COAD	DNA2	nTreg	0.445799	1.8082e-17	3.70896e-16	1763
DLBC	DNA2	Bcell	-0.257037	0.0777951	0.216426	1763
DLBC	DNA2	CD4_T	-0.00759961	0.959115	0.978499	1763
DLBC	DNA2	CD4_naive	-0.0553677	0.708572	0.887415	1763
DLBC	DNA2	CD8_T	-0.423339	0.00271728	0.0345446	1763
DLBC	DNA2	CD8_naive	-0.0352925	0.811771	0.944766	1763
DLBC	DNA2	Central_memory	0.59285	9.00012e-06	6.0604e-05	1763
DLBC	DNA2	Cytotoxic	0.0406248	0.783969	0.940216	1763
DLBC	DNA2	DC	-0.0758875	0.608199	0.81637	1763
DLBC	DNA2	Effector_memory	-0.310128	0.031937	0.168431	1763
DLBC	DNA2	Exhausted	-0.116953	0.428572	0.738769	1763
DLBC	DNA2	Gamma_delta	-0.164128	0.26497	0.516744	1763
DLBC	DNA2	InfiltrationScore	-0.266088	0.0675457	0.176343	1763
DLBC	DNA2	MAIT	-0.31721	0.0280317	0.243413	1763
DLBC	DNA2	Macrophage	0.0705659	0.633645	0.864483	1763
DLBC	DNA2	Monocyte	0.156423	0.288364	0.740354	1763
DLBC	DNA2	NK	-0.379587	0.00779228	0.0410587	1763
DLBC	DNA2	NKT	-0.076275	0.606364	0.929917	1763
DLBC	DNA2	Neutrophil	0.250651	0.0857348	0.465679	1763
DLBC	DNA2	Tfh	-0.177381	0.227768	0.703197	1763
DLBC	DNA2	Th1	-0.0304635	0.837149	0.912589	1763
DLBC	DNA2	Th17	0.515921	0.000174608	0.00194169	1763
DLBC	DNA2	Th2	-0.233969	0.109474	0.273884	1763
DLBC	DNA2	Tr1	0.137161	0.35256	0.614132	1763
DLBC	DNA2	iTreg	0.434989	0.00200369	0.00774186	1763
DLBC	DNA2	nTreg	0.243464	0.0954146	0.380667	1763
ESCA	DNA2	Bcell	0.0237123	0.741479	0.829945	1763
ESCA	DNA2	CD4_T	-0.136076	0.0572065	0.0939695	1763
ESCA	DNA2	CD4_naive	0.0272121	0.704983	0.921944	1763
ESCA	DNA2	CD8_T	-0.0979216	0.172122	0.441239	1763
ESCA	DNA2	CD8_naive	0.321648	4.28568e-06	0.000799279	1763
ESCA	DNA2	Central_memory	-0.0699959	0.329624	0.472446	1763
ESCA	DNA2	Cytotoxic	-0.151703	0.0337905	0.157658	1763
ESCA	DNA2	DC	0.0284892	0.691826	0.77308	1763
ESCA	DNA2	Effector_memory	0.105375	0.141588	0.44911	1763
ESCA	DNA2	Exhausted	0.0844591	0.239208	0.485502	1763
ESCA	DNA2	Gamma_delta	-0.114544	0.109905	0.231294	1763
ESCA	DNA2	InfiltrationScore	-0.147701	0.0388344	0.117684	1763
ESCA	DNA2	MAIT	-0.223613	0.00162967	0.0086609	1763
ESCA	DNA2	Macrophage	0.00922255	0.897917	0.941573	1763
ESCA	DNA2	Monocyte	0.104739	0.144018	0.341513	1763
ESCA	DNA2	NK	-0.302796	1.6052e-05	0.00017411	1763
ESCA	DNA2	NKT	-0.168333	0.0183517	0.125169	1763
ESCA	DNA2	Neutrophil	0.142874	0.0457489	0.107373	1763
ESCA	DNA2	Tfh	-0.218324	0.00211103	0.00678049	1763
ESCA	DNA2	Th1	0.140198	0.0500069	0.215543	1763
ESCA	DNA2	Th17	-0.0904728	0.207271	0.343354	1763
ESCA	DNA2	Th2	-0.275411	9.348e-05	0.000713753	1763
ESCA	DNA2	Tr1	0.0653507	0.362806	0.525805	1763
ESCA	DNA2	iTreg	0.0987966	0.168303	0.357213	1763
ESCA	DNA2	nTreg	0.240906	0.000670568	0.00242314	1763
GBM	DNA2	Bcell	0.459369	1.82042e-10	8.90116e-09	1763
GBM	DNA2	CD4_T	-0.179314	0.0179092	0.042244	1763
GBM	DNA2	CD4_naive	-0.085964	0.25938	0.37569	1763
GBM	DNA2	CD8_T	-0.0285915	0.708028	0.821839	1763
GBM	DNA2	CD8_naive	0.21151	0.00508385	0.0181349	1763
GBM	DNA2	Central_memory	0.0997163	0.190489	0.387337	1763
GBM	DNA2	Cytotoxic	-0.000911234	0.990479	0.995797	1763
GBM	DNA2	DC	0.0104726	0.890911	0.932634	1763
GBM	DNA2	Effector_memory	0.0401954	0.598468	0.723852	1763
GBM	DNA2	Exhausted	-0.219058	0.00368313	0.0163883	1763
GBM	DNA2	Gamma_delta	0.317383	1.9789e-05	0.000439879	1763
GBM	DNA2	InfiltrationScore	-0.192369	0.0109898	0.033389	1763
GBM	DNA2	MAIT	-0.212339	0.00490956	0.0189001	1763
GBM	DNA2	Macrophage	-0.29672	7.017e-05	0.000281956	1763
GBM	DNA2	Monocyte	-0.159823	0.0351544	0.0972012	1763
GBM	DNA2	NK	-0.0723439	0.3428	0.493285	1763
GBM	DNA2	NKT	-0.303241	4.7545e-05	0.00468247	1763
GBM	DNA2	Neutrophil	0.00622193	0.935058	0.95877	1763
GBM	DNA2	Tfh	-0.0610088	0.423881	0.640052	1763
GBM	DNA2	Th1	0.0551482	0.469827	0.695752	1763
GBM	DNA2	Th17	-0.252302	0.000783352	0.00699148	1763
GBM	DNA2	Th2	-0.0788862	0.300812	0.423192	1763
GBM	DNA2	Tr1	0.00449938	0.953013	0.981529	1763
GBM	DNA2	iTreg	-0.0336133	0.659707	0.832649	1763
GBM	DNA2	nTreg	-0.146036	0.0545077	0.161558	1763
HNSC	DNA2	Bcell	0.249315	1.81558e-09	1.84008e-08	1763
HNSC	DNA2	CD4_T	0.0426585	0.311014	0.369829	1763
HNSC	DNA2	CD4_naive	-0.0374966	0.373244	0.647419	1763
HNSC	DNA2	CD8_T	-0.0499258	0.235667	0.349662	1763
HNSC	DNA2	CD8_naive	0.149806	0.00034845	0.00141918	1763
HNSC	DNA2	Central_memory	0.230116	3.07673e-08	1.33265e-07	1763
HNSC	DNA2	Cytotoxic	-0.0225922	0.591706	0.688948	1763
HNSC	DNA2	DC	-0.0785458	0.0618432	0.10219	1763
HNSC	DNA2	Effector_memory	0.113604	0.00681973	0.0137763	1763
HNSC	DNA2	Exhausted	0.136274	0.00115373	0.00331842	1763
HNSC	DNA2	Gamma_delta	0.0333812	0.427994	0.497153	1763
HNSC	DNA2	InfiltrationScore	-0.0588062	0.162365	0.256301	1763
HNSC	DNA2	MAIT	-0.438842	4.81293e-28	1.07638e-24	1763
HNSC	DNA2	Macrophage	-0.0754472	0.0728876	0.130199	1763
HNSC	DNA2	Monocyte	0.0203088	0.629704	0.737185	1763
HNSC	DNA2	NK	-0.134567	0.00133209	0.00407607	1763
HNSC	DNA2	NKT	-0.305477	1.08776e-13	2.57884e-12	1763
HNSC	DNA2	Neutrophil	-0.0106918	0.799641	0.843563	1763
HNSC	DNA2	Tfh	0.0311299	0.459818	0.535541	1763
HNSC	DNA2	Th1	0.162129	0.000106926	0.00038398	1763
HNSC	DNA2	Th17	-0.157516	0.000168123	0.000660932	1763
HNSC	DNA2	Th2	0.01621	0.70037	0.776953	1763
HNSC	DNA2	Tr1	0.185253	9.16357e-06	2.9249e-05	1763
HNSC	DNA2	iTreg	0.0996673	0.0177004	0.0299541	1763
HNSC	DNA2	nTreg	0.188649	6.21847e-06	3.7441e-05	1763
KICH	DNA2	Bcell	-0.343949	0.000843309	0.00246979	1763
KICH	DNA2	CD4_T	0.030119	0.776863	0.936225	1763
KICH	DNA2	CD4_naive	-0.272291	0.00902472	0.0518448	1763
KICH	DNA2	CD8_T	0.268614	0.0100389	0.0962761	1763
KICH	DNA2	CD8_naive	-0.460559	4.3562e-06	0.000127011	1763
KICH	DNA2	Central_memory	-0.21691	0.0389003	0.0828883	1763
KICH	DNA2	Cytotoxic	-0.0905525	0.39331	0.546279	1763
KICH	DNA2	DC	-0.233359	0.0260031	0.0536905	1763
KICH	DNA2	Effector_memory	0.286784	0.00585002	0.0962604	1763
KICH	DNA2	Exhausted	0.483663	1.19391e-06	1.5437e-05	1763
KICH	DNA2	Gamma_delta	0.247628	0.0179546	0.0435447	1763
KICH	DNA2	InfiltrationScore	-0.00942085	0.929377	0.962892	1763
KICH	DNA2	MAIT	-0.137277	0.194428	0.419981	1763
KICH	DNA2	Macrophage	-0.119038	0.261076	0.405587	1763
KICH	DNA2	Monocyte	0.105184	0.321063	0.855261	1763
KICH	DNA2	NK	0.12329	0.244301	0.404613	1763
KICH	DNA2	NKT	0.290085	0.00528349	0.01056	1763
KICH	DNA2	Neutrophil	0.0664657	0.531334	0.706697	1763
KICH	DNA2	Tfh	0.285296	0.00612263	0.0258362	1763
KICH	DNA2	Th1	0.0263051	0.804515	0.953067	1763
KICH	DNA2	Th17	0.246045	0.0187264	0.0352567	1763
KICH	DNA2	Th2	0.202928	0.0537099	0.0945391	1763
KICH	DNA2	Tr1	0.211395	0.0442735	0.225758	1763
KICH	DNA2	iTreg	0.278367	0.00754512	0.0615646	1763
KICH	DNA2	nTreg	-0.00449033	0.966305	0.980974	1763
KIRC	DNA2	Bcell	0.0417194	0.305205	0.536402	1763
KIRC	DNA2	CD4_T	0.287117	5.77655e-13	4.67164e-12	1763
KIRC	DNA2	CD4_naive	-0.316175	1.55306e-15	6.41163e-15	1763
KIRC	DNA2	CD8_T	0.334087	2.88127e-17	1.35844e-16	1763
KIRC	DNA2	CD8_naive	-0.131231	0.00120428	0.00276126	1763
KIRC	DNA2	Central_memory	0.107751	0.00793653	0.0146905	1763
KIRC	DNA2	Cytotoxic	0.249342	4.84783e-10	1.436e-09	1763
KIRC	DNA2	DC	0.0552682	0.17422	0.231889	1763
KIRC	DNA2	Effector_memory	0.183935	5.17605e-06	0.000107659	1763
KIRC	DNA2	Exhausted	0.397651	2.15087e-24	3.68802e-23	1763
KIRC	DNA2	Gamma_delta	0.0988619	0.014907	0.024297	1763
KIRC	DNA2	InfiltrationScore	0.261659	6.05831e-11	2.38316e-10	1763
KIRC	DNA2	MAIT	0.0358575	0.378228	0.485438	1763
KIRC	DNA2	Macrophage	0.188176	3.09361e-06	8.58943e-06	1763
KIRC	DNA2	Monocyte	0.22879	1.22487e-08	8.77972e-08	1763
KIRC	DNA2	NK	0.168157	3.1735e-05	6.4467e-05	1763
KIRC	DNA2	NKT	-0.0363349	0.371907	0.476869	1763
KIRC	DNA2	Neutrophil	-0.33901	9.18906e-18	4.81426e-17	1763
KIRC	DNA2	Tfh	0.294337	1.41209e-13	5.90587e-13	1763
KIRC	DNA2	Th1	0.416031	9.17201e-27	1.64125e-25	1763
KIRC	DNA2	Th17	-0.393252	7.55505e-24	9.85439e-23	1763
KIRC	DNA2	Th2	-0.174669	1.5305e-05	5.5145e-05	1763
KIRC	DNA2	Tr1	0.143529	0.000393598	0.00122814	1763
KIRC	DNA2	iTreg	0.410969	4.26558e-26	6.661e-25	1763
KIRC	DNA2	nTreg	0.305447	1.49258e-14	1.34079e-13	1763
KIRP	DNA2	Bcell	-0.0778059	0.163004	0.332906	1763
KIRP	DNA2	CD4_T	0.259449	2.29034e-06	1.0348e-05	1763
KIRP	DNA2	CD4_naive	-0.125453	0.0241429	0.0436035	1763
KIRP	DNA2	CD8_T	0.0135211	0.808724	0.862591	1763
KIRP	DNA2	CD8_naive	0.101796	0.0676763	0.128553	1763
KIRP	DNA2	Central_memory	-0.222967	5.2845e-05	0.0001868	1763
KIRP	DNA2	Cytotoxic	-0.0790976	0.156112	0.241518	1763
KIRP	DNA2	DC	-0.13338	0.0164597	0.0322889	1763
KIRP	DNA2	Effector_memory	0.253024	4.12618e-06	3.2901e-05	1763
KIRP	DNA2	Exhausted	0.100058	0.0725273	0.123229	1763
KIRP	DNA2	Gamma_delta	0.107884	0.0527382	0.0955062	1763
KIRP	DNA2	InfiltrationScore	0.0101834	0.855337	0.890647	1763
KIRP	DNA2	MAIT	-0.0423782	0.447842	0.580558	1763
KIRP	DNA2	Macrophage	-0.112893	0.0426059	0.0739617	1763
KIRP	DNA2	Monocyte	0.268226	9.98909e-07	5.82857e-06	1763
KIRP	DNA2	NK	-0.030805	0.58121	0.677555	1763
KIRP	DNA2	NKT	-0.211448	0.000128756	0.000804343	1763
KIRP	DNA2	Neutrophil	0.0289302	0.604436	0.697193	1763
KIRP	DNA2	Tfh	-0.0474069	0.395781	0.525075	1763
KIRP	DNA2	Th1	-0.041943	0.452523	0.589333	1763
KIRP	DNA2	Th17	-0.0800163	0.151346	0.215941	1763
KIRP	DNA2	Th2	0.0267962	0.631365	0.785186	1763
KIRP	DNA2	Tr1	-0.065412	0.241079	0.451527	1763
KIRP	DNA2	iTreg	0.142806	0.0101763	0.0343322	1763
KIRP	DNA2	nTreg	0.160813	0.00375733	0.0175582	1763
LAML	DNA2	Bcell	0.299612	6.2122e-05	0.000706344	1763
LAML	DNA2	CD4_T	-0.0878455	0.250443	0.365845	1763
LAML	DNA2	CD4_naive	-0.0160051	0.834447	0.985387	1763
LAML	DNA2	CD8_T	-0.0901237	0.238318	0.360224	1763
LAML	DNA2	CD8_naive	0.100758	0.187162	0.445781	1763
LAML	DNA2	Central_memory	0.315546	2.3492e-05	0.000117443	1763
LAML	DNA2	Cytotoxic	-0.235005	0.00185632	0.0116355	1763
LAML	DNA2	DC	0.0149618	0.845099	0.90593	1763
LAML	DNA2	Effector_memory	0.0346068	0.651257	0.796693	1763
LAML	DNA2	Exhausted	0.0283349	0.711337	0.811932	1763
LAML	DNA2	Gamma_delta	-0.0520614	0.496341	0.66397	1763
LAML	DNA2	InfiltrationScore	-0.203023	0.00738542	0.017633	1763
LAML	DNA2	MAIT	-0.146919	0.0537442	0.18754	1763
LAML	DNA2	Macrophage	-0.184998	0.0148222	0.0294614	1763
LAML	DNA2	Monocyte	-0.149354	0.0498538	0.08447	1763
LAML	DNA2	NK	-0.066689	0.383335	0.522446	1763
LAML	DNA2	NKT	-0.316945	2.1512e-05	0.000145274	1763
LAML	DNA2	Neutrophil	-0.115591	0.129919	0.212144	1763
LAML	DNA2	Tfh	-0.160925	0.0344215	0.119801	1763
LAML	DNA2	Th1	0.0322734	0.673373	0.846706	1763
LAML	DNA2	Th17	0.24097	0.00140469	0.0199732	1763
LAML	DNA2	Th2	0.0443715	0.562137	0.748118	1763
LAML	DNA2	Tr1	-0.0844884	0.269076	0.419125	1763
LAML	DNA2	iTreg	0.0907266	0.23518	0.403553	1763
LAML	DNA2	nTreg	0.341248	4.33681e-06	0.000201641	1763
LGG	DNA2	Bcell	0.307854	3.47029e-13	4.02802e-12	1763
LGG	DNA2	CD4_T	-0.177562	3.6849e-05	0.000104941	1763
LGG	DNA2	CD4_naive	-0.0379097	0.381958	0.572324	1763
LGG	DNA2	CD8_T	-0.128786	0.00286836	0.00693264	1763
LGG	DNA2	CD8_naive	0.0104577	0.809477	0.858951	1763
LGG	DNA2	Central_memory	-0.15864	0.000232633	0.000506235	1763
LGG	DNA2	Cytotoxic	-0.119161	0.00583359	0.0111979	1763
LGG	DNA2	DC	0.0917801	0.0339721	0.0533339	1763
LGG	DNA2	Effector_memory	0.0351094	0.418129	0.502876	1763
LGG	DNA2	Exhausted	-0.195507	5.3323e-06	1.5769e-05	1763
LGG	DNA2	Gamma_delta	0.252551	3.24733e-09	2.80746e-08	1763
LGG	DNA2	InfiltrationScore	0.0749721	0.0834757	0.114072	1763
LGG	DNA2	MAIT	-0.197447	4.27917e-06	1.3291e-05	1763
LGG	DNA2	Macrophage	-0.0167963	0.698569	0.746616	1763
LGG	DNA2	Monocyte	0.256932	1.69302e-09	6.07541e-09	1763
LGG	DNA2	NK	-0.0996569	0.0212645	0.0408732	1763
LGG	DNA2	NKT	-0.156371	0.000286344	0.00192095	1763
LGG	DNA2	Neutrophil	0.0665958	0.124287	0.185292	1763
LGG	DNA2	Tfh	0.242035	1.4755e-08	1.44684e-07	1763
LGG	DNA2	Th1	0.000767277	0.985887	0.988896	1763
LGG	DNA2	Th17	-0.0700263	0.10601	0.183648	1763
LGG	DNA2	Th2	-0.0584819	0.177204	0.236445	1763
LGG	DNA2	Tr1	0.0745332	0.0853047	0.15391	1763
LGG	DNA2	iTreg	0.0960638	0.026431	0.105598	1763
LGG	DNA2	nTreg	0.154869	0.000328041	0.00477609	1763
LIHC	DNA2	Bcell	0.419594	1.64274e-19	3.10169e-18	1763
LIHC	DNA2	CD4_T	0.177376	0.000241836	0.00076451	1763
LIHC	DNA2	CD4_naive	-0.0729598	0.133641	0.192689	1763
LIHC	DNA2	CD8_T	-0.0207165	0.67057	0.757587	1763
LIHC	DNA2	CD8_naive	0.240324	5.51287e-07	1.7987e-05	1763
LIHC	DNA2	Central_memory	0.0368668	0.44896	0.553002	1763
LIHC	DNA2	Cytotoxic	-0.253766	1.17789e-07	2.18084e-06	1763
LIHC	DNA2	DC	0.106571	0.0282201	0.0643082	1763
LIHC	DNA2	Effector_memory	0.0200801	0.680123	0.769247	1763
LIHC	DNA2	Exhausted	-0.0195659	0.687878	0.787041	1763
LIHC	DNA2	Gamma_delta	-0.0788579	0.104907	0.215748	1763
LIHC	DNA2	InfiltrationScore	-0.216215	7.04746e-06	3.0559e-05	1763
LIHC	DNA2	MAIT	-0.342258	4.26939e-13	1.15579e-11	1763
LIHC	DNA2	Macrophage	-0.32957	3.36284e-12	3.73643e-11	1763
LIHC	DNA2	Monocyte	-0.214169	8.63879e-06	5.8408e-05	1763
LIHC	DNA2	NK	-0.285239	2.22069e-09	1.92751e-08	1763
LIHC	DNA2	NKT	-0.0541523	0.265885	0.363235	1763
LIHC	DNA2	Neutrophil	-0.0218375	0.653874	0.744155	1763
LIHC	DNA2	Tfh	-0.226861	2.36744e-06	1.3783e-05	1763
LIHC	DNA2	Th1	-0.0412655	0.396682	0.565966	1763
LIHC	DNA2	Th17	-0.196037	4.8189e-05	0.000136545	1763
LIHC	DNA2	Th2	-0.0807126	0.0969596	0.204699	1763
LIHC	DNA2	Tr1	0.30967	7.09747e-11	4.4294e-09	1763
LIHC	DNA2	iTreg	0.220498	4.57323e-06	1.8102e-05	1763
LIHC	DNA2	nTreg	0.358357	2.70943e-14	8.84007e-13	1763
LUAD	DNA2	Bcell	0.186137	6.89355e-06	5.1761e-05	1763
LUAD	DNA2	CD4_T	-0.274604	2.00692e-11	9.7968e-11	1763
LUAD	DNA2	CD4_naive	-0.0218569	0.600634	0.792797	1763
LUAD	DNA2	CD8_T	0.0918634	0.0274825	0.0636185	1763
LUAD	DNA2	CD8_naive	0.19279	3.15139e-06	2.1245e-05	1763
LUAD	DNA2	Central_memory	0.140029	0.000751644	0.00296621	1763
LUAD	DNA2	Cytotoxic	-0.0850103	0.0413992	0.0850756	1763
LUAD	DNA2	DC	-0.0895298	0.0316849	0.069361	1763
LUAD	DNA2	Effector_memory	0.313349	1.37379e-14	1.3194e-13	1763
LUAD	DNA2	Exhausted	0.324521	1.36257e-15	1.92788e-14	1763
LUAD	DNA2	Gamma_delta	-0.208429	4.48871e-07	3.32314e-06	1763
LUAD	DNA2	InfiltrationScore	-0.318778	4.52385e-15	4.3406e-14	1763
LUAD	DNA2	MAIT	-0.442194	5.67748e-29	3.38004e-27	1763
LUAD	DNA2	Macrophage	-0.209272	4.02345e-07	1.88121e-06	1763
LUAD	DNA2	Monocyte	0.0901834	0.0304559	0.0761416	1763
LUAD	DNA2	NK	-0.283635	4.05164e-12	3.5435e-11	1763
LUAD	DNA2	NKT	-0.442841	4.62047e-29	1.17993e-27	1763
LUAD	DNA2	Neutrophil	0.00636546	0.878839	0.92465	1763
LUAD	DNA2	Tfh	-0.361959	2.8538e-19	4.50123e-18	1763
LUAD	DNA2	Th1	0.330051	4.18753e-16	1.10691e-14	1763
LUAD	DNA2	Th17	-0.143485	0.000552218	0.00176111	1763
LUAD	DNA2	Th2	-0.387693	4.24616e-22	4.55565e-20	1763
LUAD	DNA2	Tr1	0.114465	0.00595529	0.0180676	1763
LUAD	DNA2	iTreg	0.251086	9.89168e-10	9.28235e-09	1763
LUAD	DNA2	nTreg	0.50802	4.03624e-39	1.5543e-37	1763
LUSC	DNA2	Bcell	0.16423	0.0001031	0.00103345	1763
LUSC	DNA2	CD4_T	-0.232424	3.12595e-08	8.1906e-08	1763
LUSC	DNA2	CD4_naive	0.0130516	0.75921	0.927677	1763
LUSC	DNA2	CD8_T	0.116439	0.00607316	0.0257335	1763
LUSC	DNA2	CD8_naive	0.230834	3.90023e-08	1.82108e-07	1763
LUSC	DNA2	Central_memory	0.0525802	0.216589	0.367127	1763
LUSC	DNA2	Cytotoxic	-0.150189	0.000389372	0.000812354	1763
LUSC	DNA2	DC	-0.0790433	0.0630035	0.122487	1763
LUSC	DNA2	Effector_memory	0.355236	6.39304e-18	7.59385e-17	1763
LUSC	DNA2	Exhausted	0.233964	2.51931e-08	4.24317e-07	1763
LUSC	DNA2	Gamma_delta	-0.0899823	0.0342222	0.0594461	1763
LUSC	DNA2	InfiltrationScore	-0.345995	5.04068e-17	2.76207e-16	1763
LUSC	DNA2	MAIT	-0.35916	2.60584e-18	1.29391e-16	1763
LUSC	DNA2	Macrophage	-0.289719	3.56465e-12	1.62441e-11	1763
LUSC	DNA2	Monocyte	-0.038593	0.364588	0.524191	1763
LUSC	DNA2	NK	-0.28108	1.61483e-11	7.5137e-11	1763
LUSC	DNA2	NKT	-0.480267	2.60552e-33	4.6783e-31	1763
LUSC	DNA2	Neutrophil	0.00182066	0.965896	0.978644	1763
LUSC	DNA2	Tfh	-0.262654	3.41325e-10	1.0993e-09	1763
LUSC	DNA2	Th1	0.253766	1.37054e-09	4.12597e-08	1763
LUSC	DNA2	Th17	-0.317145	2.0717e-14	1.4075e-12	1763
LUSC	DNA2	Th2	0.098582	0.0202999	0.0506113	1763
LUSC	DNA2	Tr1	0.0644286	0.129869	0.253069	1763
LUSC	DNA2	iTreg	0.2416	8.4478e-09	1.23733e-07	1763
LUSC	DNA2	nTreg	0.383712	7.10009e-21	3.97724e-19	1763
MESO	DNA2	Bcell	0.102623	0.344223	0.768002	1763
MESO	DNA2	CD4_T	-0.306273	0.00391308	0.0683687	1763
MESO	DNA2	CD4_naive	-0.2291	0.0328043	0.2004	1763
MESO	DNA2	CD8_T	-0.122088	0.259951	0.690514	1763
MESO	DNA2	CD8_naive	0.115178	0.288096	0.497619	1763
MESO	DNA2	Central_memory	-0.00424217	0.968893	0.988874	1763
MESO	DNA2	Cytotoxic	-0.22387	0.037119	0.129094	1763
MESO	DNA2	DC	0.0254487	0.815005	0.930009	1763
MESO	DNA2	Effector_memory	-0.186644	0.0834577	0.285254	1763
MESO	DNA2	Exhausted	0.0280921	0.796185	0.9009	1763
MESO	DNA2	Gamma_delta	-0.0679293	0.531865	0.794638	1763
MESO	DNA2	InfiltrationScore	-0.193799	0.0720851	0.209357	1763
MESO	DNA2	MAIT	-0.0416784	0.701501	0.894284	1763
MESO	DNA2	Macrophage	-0.0358804	0.741448	0.863175	1763
MESO	DNA2	Monocyte	0.140991	0.192722	0.650158	1763
MESO	DNA2	NK	-0.294652	0.00559927	0.0527453	1763
MESO	DNA2	NKT	0.209062	0.0519763	0.303658	1763
MESO	DNA2	Neutrophil	0.137259	0.204884	0.554099	1763
MESO	DNA2	Tfh	-0.239342	0.0255683	0.19343	1763
MESO	DNA2	Th1	-0.0604906	0.577823	0.783055	1763
MESO	DNA2	Th17	-0.155664	0.149944	0.315464	1763
MESO	DNA2	Th2	-0.0589334	0.58767	0.827459	1763
MESO	DNA2	Tr1	0.0733743	0.49942	0.826661	1763
MESO	DNA2	iTreg	0.384567	0.000235431	0.00512934	1763
MESO	DNA2	nTreg	0.477153	2.97322e-06	0.00126605	1763
OV	DNA2	Bcell	0.204227	0.000301977	0.00412222	1763
OV	DNA2	CD4_T	-0.10922	0.0551276	0.113047	1763
OV	DNA2	CD4_naive	0.101683	0.0742916	0.433679	1763
OV	DNA2	CD8_T	-0.094382	0.0977099	0.241362	1763
OV	DNA2	CD8_naive	0.205307	0.000280013	0.00107652	1763
OV	DNA2	Central_memory	-0.0449773	0.4308	0.579632	1763
OV	DNA2	Cytotoxic	-0.0975494	0.0869156	0.170224	1763
OV	DNA2	DC	-0.0211947	0.710562	0.824463	1763
OV	DNA2	Effector_memory	-0.0104194	0.855253	0.90308	1763
OV	DNA2	Exhausted	-0.0790639	0.165639	0.265427	1763
OV	DNA2	Gamma_delta	-0.149167	0.00863423	0.0435282	1763
OV	DNA2	InfiltrationScore	-0.0868128	0.127829	0.241916	1763
OV	DNA2	MAIT	-0.0398552	0.485159	0.65905	1763
OV	DNA2	Macrophage	-0.100806	0.0768364	0.139869	1763
OV	DNA2	Monocyte	0.0241669	0.672182	0.817024	1763
OV	DNA2	NK	-0.0742767	0.192857	0.359287	1763
OV	DNA2	NKT	-0.0880137	0.122621	0.3769	1763
OV	DNA2	Neutrophil	0.124022	0.0292798	0.063772	1763
OV	DNA2	Tfh	-0.185564	0.00104837	0.00416545	1763
OV	DNA2	Th1	0.0228411	0.689204	0.793422	1763
OV	DNA2	Th17	-0.109686	0.0540922	0.144052	1763
OV	DNA2	Th2	-0.0381661	0.503863	0.676379	1763
OV	DNA2	Tr1	0.149574	0.00845217	0.0482063	1763
OV	DNA2	iTreg	-0.0513575	0.368271	0.540387	1763
OV	DNA2	nTreg	0.0391449	0.492979	0.722751	1763
PAAD	DNA2	Bcell	0.0269224	0.717525	0.876657	1763
PAAD	DNA2	CD4_T	-0.0936708	0.20722	0.288119	1763
PAAD	DNA2	CD4_naive	-0.0837286	0.259794	0.66169	1763
PAAD	DNA2	CD8_T	-0.049141	0.508861	0.651417	1763
PAAD	DNA2	CD8_naive	0.0732201	0.324605	0.574668	1763
PAAD	DNA2	Central_memory	0.0341271	0.646498	0.751646	1763
PAAD	DNA2	Cytotoxic	-0.0125811	0.86577	0.917545	1763
PAAD	DNA2	DC	-0.0436056	0.557793	0.691705	1763
PAAD	DNA2	Effector_memory	0.044456	0.550131	0.728099	1763
PAAD	DNA2	Exhausted	0.128199	0.083718	0.285509	1763
PAAD	DNA2	Gamma_delta	-0.102091	0.169072	0.264749	1763
PAAD	DNA2	InfiltrationScore	-0.105133	0.156659	0.276277	1763
PAAD	DNA2	MAIT	-0.191233	0.00950866	0.0252395	1763
PAAD	DNA2	Macrophage	-0.143683	0.0523233	0.132281	1763
PAAD	DNA2	Monocyte	0.0990331	0.182271	0.282181	1763
PAAD	DNA2	NK	-0.082044	0.269538	0.398352	1763
PAAD	DNA2	NKT	-0.01347	0.856384	0.930702	1763
PAAD	DNA2	Neutrophil	0.0879506	0.236446	0.346824	1763
PAAD	DNA2	Tfh	-0.102382	0.167855	0.260863	1763
PAAD	DNA2	Th1	0.132313	0.0741813	0.386868	1763
PAAD	DNA2	Th17	0.0300268	0.686579	0.79169	1763
PAAD	DNA2	Th2	0.0835763	0.260665	0.502837	1763
PAAD	DNA2	Tr1	0.0844366	0.255772	0.374951	1763
PAAD	DNA2	iTreg	0.059408	0.424374	0.535017	1763
PAAD	DNA2	nTreg	0.180127	0.0146872	0.042272	1763
PCPG	DNA2	Bcell	0.217762	0.0027544	0.0152978	1763
PCPG	DNA2	CD4_T	0.131234	0.0734039	0.195129	1763
PCPG	DNA2	CD4_naive	0.00595634	0.935517	0.976415	1763
PCPG	DNA2	CD8_T	-0.0356637	0.627976	0.829263	1763
PCPG	DNA2	CD8_naive	0.12747	0.0821161	0.167763	1763
PCPG	DNA2	Central_memory	-0.0607098	0.40915	0.547229	1763
PCPG	DNA2	Cytotoxic	-0.266876	0.00022233	0.00227951	1763
PCPG	DNA2	DC	-0.183634	0.0118777	0.0607492	1763
PCPG	DNA2	Effector_memory	-0.000342728	0.996286	0.998593	1763
PCPG	DNA2	Exhausted	-0.105908	0.149129	0.356075	1763
PCPG	DNA2	Gamma_delta	0.0247063	0.737143	0.877318	1763
PCPG	DNA2	InfiltrationScore	-0.182861	0.0122457	0.0454506	1763
PCPG	DNA2	MAIT	-0.168761	0.0209504	0.0545855	1763
PCPG	DNA2	Macrophage	-0.255305	0.000421168	0.0028723	1763
PCPG	DNA2	Monocyte	0.0274886	0.708813	0.845962	1763
PCPG	DNA2	NK	-0.18196	0.0126874	0.0463094	1763
PCPG	DNA2	NKT	-0.0394433	0.591979	0.759367	1763
PCPG	DNA2	Neutrophil	0.0863417	0.240001	0.428849	1763
PCPG	DNA2	Tfh	-0.0555051	0.450541	0.685835	1763
PCPG	DNA2	Th1	-0.110893	0.130805	0.263157	1763
PCPG	DNA2	Th17	-0.0618019	0.40076	0.624328	1763
PCPG	DNA2	Th2	-0.182651	0.0123474	0.0543573	1763
PCPG	DNA2	Tr1	-0.113479	0.122008	0.351105	1763
PCPG	DNA2	iTreg	-0.0701288	0.340214	0.533218	1763
PCPG	DNA2	nTreg	0.0892149	0.224657	0.35354	1763
PRAD	DNA2	Bcell	-0.00126216	0.97644	0.990829	1763
PRAD	DNA2	CD4_T	0.0502121	0.239739	0.301051	1763
PRAD	DNA2	CD4_naive	0.0197301	0.644294	0.71932	1763
PRAD	DNA2	CD8_T	-0.172235	4.8978e-05	0.000193155	1763
PRAD	DNA2	CD8_naive	-0.0261053	0.541243	0.722797	1763
PRAD	DNA2	Central_memory	0.185815	1.1541e-05	2.5327e-05	1763
PRAD	DNA2	Cytotoxic	-0.0535941	0.209502	0.301537	1763
PRAD	DNA2	DC	0.122214	0.00409927	0.00979879	1763
PRAD	DNA2	Effector_memory	0.148303	0.000484081	0.00196338	1763
PRAD	DNA2	Exhausted	-0.105304	0.0134788	0.0335917	1763
PRAD	DNA2	Gamma_delta	-0.12005	0.00481391	0.0112757	1763
PRAD	DNA2	InfiltrationScore	0.0446072	0.296359	0.411378	1763
PRAD	DNA2	MAIT	-0.183272	1.5253e-05	0.000109047	1763
PRAD	DNA2	Macrophage	0.187226	9.87061e-06	6.8498e-05	1763
PRAD	DNA2	Monocyte	0.177791	2.7463e-05	0.000111388	1763
PRAD	DNA2	NK	-0.252655	1.86e-09	5.83522e-09	1763
PRAD	DNA2	NKT	-0.375766	6.90571e-20	5.36467e-19	1763
PRAD	DNA2	Neutrophil	0.0890503	0.0368148	0.0586591	1763
PRAD	DNA2	Tfh	-0.0241688	0.571664	0.663283	1763
PRAD	DNA2	Th1	0.10146	0.0173038	0.060416	1763
PRAD	DNA2	Th17	-0.000263842	0.995074	0.996214	1763
PRAD	DNA2	Th2	-0.282295	1.552e-11	4.49042e-10	1763
PRAD	DNA2	Tr1	0.142094	0.000832368	0.00449922	1763
PRAD	DNA2	iTreg	0.274795	5.50915e-11	2.87428e-10	1763
PRAD	DNA2	nTreg	0.301586	4.98792e-13	5.79435e-12	1763
READ	DNA2	Bcell	-0.141607	0.149602	0.310451	1763
READ	DNA2	CD4_T	-0.386823	4.5784e-05	0.000286808	1763
READ	DNA2	CD4_naive	0.00970567	0.921722	0.961412	1763
READ	DNA2	CD8_T	-0.129012	0.189639	0.488215	1763
READ	DNA2	CD8_naive	0.0770858	0.434448	0.657957	1763
READ	DNA2	Central_memory	0.148369	0.130915	0.34614	1763
READ	DNA2	Cytotoxic	-0.129156	0.189144	0.371514	1763
READ	DNA2	DC	0.0806121	0.413659	0.664895	1763
READ	DNA2	Effector_memory	0.0889722	0.366753	0.674468	1763
READ	DNA2	Exhausted	0.213312	0.0288999	0.162682	1763
READ	DNA2	Gamma_delta	-0.0371558	0.70669	0.846845	1763
READ	DNA2	InfiltrationScore	-0.168779	0.0852257	0.188475	1763
READ	DNA2	MAIT	-0.101292	0.303874	0.478296	1763
READ	DNA2	Macrophage	-0.149312	0.128456	0.287066	1763
READ	DNA2	Monocyte	0.198759	0.0420909	0.136981	1763
READ	DNA2	NK	-0.250949	0.00981891	0.0394834	1763
READ	DNA2	NKT	-0.176364	0.0719081	0.22904	1763
READ	DNA2	Neutrophil	0.295319	0.00222512	0.0104261	1763
READ	DNA2	Tfh	-0.234804	0.0159072	0.066263	1763
READ	DNA2	Th1	0.335015	0.000477082	0.0166004	1763
READ	DNA2	Th17	-0.298104	0.00201077	0.024295	1763
READ	DNA2	Th2	-0.348362	0.000270862	0.00166355	1763
READ	DNA2	Tr1	0.102522	0.298011	0.582754	1763
READ	DNA2	iTreg	0.153453	0.118082	0.283359	1763
READ	DNA2	nTreg	0.484907	1.58803e-07	1.3356e-05	1763
SARC	DNA2	Bcell	0.0535223	0.385513	0.588225	1763
SARC	DNA2	CD4_T	-0.174068	0.00448371	0.0127492	1763
SARC	DNA2	CD4_naive	0.105495	0.0865282	0.152132	1763
SARC	DNA2	CD8_T	-0.154279	0.0119139	0.0533879	1763
SARC	DNA2	CD8_naive	0.343728	9.18999e-09	1.50955e-07	1763
SARC	DNA2	Central_memory	-0.0215709	0.726692	0.812202	1763
SARC	DNA2	Cytotoxic	-0.303215	4.864e-07	3.42492e-06	1763
SARC	DNA2	DC	-0.106565	0.083364	0.136487	1763
SARC	DNA2	Effector_memory	-0.100014	0.10427	0.31157	1763
SARC	DNA2	Exhausted	-0.188315	0.00207945	0.00580599	1763
SARC	DNA2	Gamma_delta	-0.0951162	0.122452	0.316146	1763
SARC	DNA2	InfiltrationScore	-0.419025	1.08478e-12	1.17225e-11	1763
SARC	DNA2	MAIT	-0.229204	0.000167377	0.0024069	1763
SARC	DNA2	Macrophage	-0.280795	3.43121e-06	1.029e-05	1763
SARC	DNA2	Monocyte	-0.00609263	0.921366	0.950756	1763
SARC	DNA2	NK	-0.403016	9.03553e-12	3.13497e-10	1763
SARC	DNA2	NKT	-0.211489	0.00052865	0.00352826	1763
SARC	DNA2	Neutrophil	0.2568	2.318e-05	0.00018769	1763
SARC	DNA2	Tfh	-0.353519	3.22085e-09	4.74019e-08	1763
SARC	DNA2	Th1	-0.170482	0.00539389	0.019926	1763
SARC	DNA2	Th17	-0.0689023	0.263706	0.451942	1763
SARC	DNA2	Th2	-0.161317	0.0085161	0.0944863	1763
SARC	DNA2	Tr1	0.220987	0.000288596	0.00774046	1763
SARC	DNA2	iTreg	0.113294	0.0655461	0.131599	1763
SARC	DNA2	nTreg	0.193568	0.00154467	0.00908665	1763
SKCM	DNA2	Bcell	0.0950481	0.0385869	0.121668	1763
SKCM	DNA2	CD4_T	0.0273025	0.553208	0.641811	1763
SKCM	DNA2	CD4_naive	-0.0150624	0.743603	0.833862	1763
SKCM	DNA2	CD8_T	-0.106023	0.0209606	0.047753	1763
SKCM	DNA2	CD8_naive	0.0799956	0.0818909	0.160664	1763
SKCM	DNA2	Central_memory	0.179328	8.6435e-05	0.00033152	1763
SKCM	DNA2	Cytotoxic	-0.043957	0.339605	0.461769	1763
SKCM	DNA2	DC	-0.155772	0.000665936	0.00294873	1763
SKCM	DNA2	Effector_memory	0.101485	0.0271497	0.0686568	1763
SKCM	DNA2	Exhausted	-0.0307995	0.503534	0.63423	1763
SKCM	DNA2	Gamma_delta	-0.105918	0.0210888	0.0415653	1763
SKCM	DNA2	InfiltrationScore	-0.129983	0.00458999	0.0108113	1763
SKCM	DNA2	MAIT	-0.125059	0.0064057	0.0191087	1763
SKCM	DNA2	Macrophage	-0.0780798	0.0895035	0.18068	1763
SKCM	DNA2	Monocyte	0.0517024	0.261259	0.392005	1763
SKCM	DNA2	NK	-0.10387	0.0237247	0.0501024	1763
SKCM	DNA2	NKT	-0.118419	0.00986719	0.0351109	1763
SKCM	DNA2	Neutrophil	-0.0259618	0.572869	0.679141	1763
SKCM	DNA2	Tfh	-0.0375915	0.414184	0.536148	1763
SKCM	DNA2	Th1	0.0563974	0.220352	0.376606	1763
SKCM	DNA2	Th17	-0.0979557	0.0329949	0.0719712	1763
SKCM	DNA2	Th2	0.0233267	0.612445	0.76008	1763
SKCM	DNA2	Tr1	-0.0182793	0.691403	0.841901	1763
SKCM	DNA2	iTreg	0.241123	1.07027e-07	4.36317e-07	1763
SKCM	DNA2	nTreg	0.184218	5.467e-05	0.000293179	1763
STAD	DNA2	Bcell	-0.162366	0.000544803	0.00186734	1763
STAD	DNA2	CD4_T	-0.350577	1.84989e-14	8.47721e-14	1763
STAD	DNA2	CD4_naive	-0.186717	6.7493e-05	0.0017484	1763
STAD	DNA2	CD8_T	-0.0401873	0.395062	0.529621	1763
STAD	DNA2	CD8_naive	0.113976	0.015565	0.0309336	1763
STAD	DNA2	Central_memory	0.104034	0.0273312	0.0692176	1763
STAD	DNA2	Cytotoxic	0.0423425	0.370187	0.49575	1763
STAD	DNA2	DC	0.186114	7.1316e-05	0.000253134	1763
STAD	DNA2	Effector_memory	0.242845	1.83351e-07	1.35556e-06	1763
STAD	DNA2	Exhausted	0.295238	1.6754e-10	2.03532e-09	1763
STAD	DNA2	Gamma_delta	-0.123461	0.00874805	0.0227759	1763
STAD	DNA2	InfiltrationScore	-0.0415991	0.378655	0.498317	1763
STAD	DNA2	MAIT	-0.334827	2.99528e-13	2.04634e-11	1763
STAD	DNA2	Macrophage	0.0376472	0.425637	0.533244	1763
STAD	DNA2	Monocyte	0.208893	7.88246e-06	5.1512e-05	1763
STAD	DNA2	NK	-0.218214	2.97444e-06	1.6523e-05	1763
STAD	DNA2	NKT	-0.355223	7.89385e-15	2.89259e-13	1763
STAD	DNA2	Neutrophil	0.234569	4.8413e-07	2.02095e-06	1763
STAD	DNA2	Tfh	-0.267771	7.91888e-09	5.37545e-08	1763
STAD	DNA2	Th1	0.371628	3.48036e-16	9.96353e-15	1763
STAD	DNA2	Th17	-0.173411	0.00021867	0.00115248	1763
STAD	DNA2	Th2	-0.284315	8.16709e-10	6.08726e-09	1763
STAD	DNA2	Tr1	-0.0488005	0.301627	0.419907	1763
STAD	DNA2	iTreg	0.182553	9.8389e-05	0.000456532	1763
STAD	DNA2	nTreg	0.452578	4.17033e-24	7.06886e-23	1763
TGCT	DNA2	Bcell	0.123135	0.125665	0.164051	1763
TGCT	DNA2	CD4_T	-0.136188	0.090034	0.190946	1763
TGCT	DNA2	CD4_naive	0.163836	0.0409849	0.262008	1763
TGCT	DNA2	CD8_T	-0.136936	0.0882664	0.135138	1763
TGCT	DNA2	CD8_naive	0.0953712	0.236291	0.315302	1763
TGCT	DNA2	Central_memory	0.119815	0.136268	0.176457	1763
TGCT	DNA2	Cytotoxic	0.136289	0.0897936	0.122766	1763
TGCT	DNA2	DC	-0.228347	0.00414263	0.0256134	1763
TGCT	DNA2	Effector_memory	0.296931	0.000167153	0.00132841	1763
TGCT	DNA2	Exhausted	-0.0477395	0.553979	0.653804	1763
TGCT	DNA2	Gamma_delta	0.0885389	0.271717	0.507774	1763
TGCT	DNA2	InfiltrationScore	-0.397336	2.80876e-07	3.50395e-06	1763
TGCT	DNA2	MAIT	-0.522298	2.69151e-12	1.18776e-10	1763
TGCT	DNA2	Macrophage	-0.220175	0.0057476	0.0185193	1763
TGCT	DNA2	Monocyte	-0.220164	0.00575009	0.00901222	1763
TGCT	DNA2	NK	-0.221435	0.00546856	0.0149288	1763
TGCT	DNA2	NKT	-0.431503	1.86696e-08	7.733e-08	1763
TGCT	DNA2	Neutrophil	0.228057	0.00419173	0.0115645	1763
TGCT	DNA2	Tfh	-0.136509	0.0892718	0.129484	1763
TGCT	DNA2	Th1	0.288021	0.000266326	0.000731138	1763
TGCT	DNA2	Th17	-0.39651	2.98798e-07	1.21158e-06	1763
TGCT	DNA2	Th2	-0.206724	0.00961851	0.0196841	1763
TGCT	DNA2	Tr1	0.110943	0.167958	0.404683	1763
TGCT	DNA2	iTreg	0.407961	1.2483e-07	1.9849e-06	1763
TGCT	DNA2	nTreg	0.386317	6.32431e-07	1.4382e-05	1763
THCA	DNA2	Bcell	0.220145	1.04348e-07	5.58523e-07	1763
THCA	DNA2	CD4_T	0.298701	2.97608e-13	2.6754e-12	1763
THCA	DNA2	CD4_naive	-0.0366925	0.381066	0.500057	1763
THCA	DNA2	CD8_T	0.00917376	0.826705	0.87253	1763
THCA	DNA2	CD8_naive	-0.0687239	0.100594	0.170658	1763
THCA	DNA2	Central_memory	0.236966	9.64206e-09	2.85218e-08	1763
THCA	DNA2	Cytotoxic	0.0366648	0.381427	0.444421	1763
THCA	DNA2	DC	-0.0525521	0.209486	0.252615	1763
THCA	DNA2	Effector_memory	-0.0152767	0.715419	0.783826	1763
THCA	DNA2	Exhausted	0.0964709	0.0210222	0.0352848	1763
THCA	DNA2	Gamma_delta	-0.0167751	0.688897	0.748707	1763
THCA	DNA2	InfiltrationScore	0.0909749	0.0295884	0.0416491	1763
THCA	DNA2	MAIT	-0.131748	0.00158941	0.00305453	1763
THCA	DNA2	Macrophage	-0.0151416	0.717829	0.763861	1763
THCA	DNA2	Monocyte	0.0487737	0.244166	0.306224	1763
THCA	DNA2	NK	0.063788	0.127558	0.179718	1763
THCA	DNA2	NKT	-0.225079	5.28912e-08	5.16005e-07	1763
THCA	DNA2	Neutrophil	-0.174865	2.6054e-05	5.8489e-05	1763
THCA	DNA2	Tfh	0.165914	6.6891e-05	0.000208524	1763
THCA	DNA2	Th1	0.0970689	0.0202352	0.037677	1763
THCA	DNA2	Th17	-0.217776	1.43814e-07	5.06943e-07	1763
THCA	DNA2	Th2	0.037449	0.37132	0.471782	1763
THCA	DNA2	Tr1	0.20184	1.13346e-06	3.37077e-06	1763
THCA	DNA2	iTreg	0.227448	3.7953e-08	1.06138e-07	1763
THCA	DNA2	nTreg	0.108967	0.00910254	0.0145398	1763
THYM	DNA2	Bcell	0.276622	0.00203991	0.00444585	1763
THYM	DNA2	CD4_T	0.673237	1.9793e-17	9.59862e-16	1763
THYM	DNA2	CD4_naive	0.490776	9.53339e-09	6.23527e-07	1763
THYM	DNA2	CD8_T	0.320407	0.00032078	0.000642433	1763
THYM	DNA2	CD8_naive	0.758855	4.25771e-24	8.64454e-22	1763
THYM	DNA2	Central_memory	0.673048	2.03583e-17	1.88272e-15	1763
THYM	DNA2	Cytotoxic	-0.386775	1.0795e-05	0.000100898	1763
THYM	DNA2	DC	0.47919	2.3546e-08	1.85901e-07	1763
THYM	DNA2	Effector_memory	-0.429913	7.73775e-07	5.52904e-06	1763
THYM	DNA2	Exhausted	0.0608528	0.505514	0.584922	1763
THYM	DNA2	Gamma_delta	-0.492461	8.33515e-09	1.40686e-07	1763
THYM	DNA2	InfiltrationScore	-0.46949	4.8938e-08	1.00416e-06	1763
THYM	DNA2	MAIT	-0.526479	4.7101e-10	2.8402e-08	1763
THYM	DNA2	Macrophage	-0.579501	2.68341e-12	6.59509e-11	1763
THYM	DNA2	Monocyte	-0.524265	5.73445e-10	5.95395e-09	1763
THYM	DNA2	NK	-0.557924	2.45413e-11	2.12154e-09	1763
THYM	DNA2	NKT	-0.504518	3.1204e-09	2.82784e-08	1763
THYM	DNA2	Neutrophil	-0.254935	0.00459924	0.0122253	1763
THYM	DNA2	Tfh	0.342175	0.000114481	0.000305001	1763
THYM	DNA2	Th1	-0.303756	0.00067068	0.00787198	1763
THYM	DNA2	Th17	0.204494	0.0238593	0.151611	1763
THYM	DNA2	Th2	-0.411883	2.43469e-06	6.8959e-05	1763
THYM	DNA2	Tr1	0.332402	0.000183545	0.00188017	1763
THYM	DNA2	iTreg	0.213106	0.0184362	0.0373934	1763
THYM	DNA2	nTreg	-0.11073	0.224672	0.306367	1763
UCEC	DNA2	Bcell	0.175679	0.0126108	0.0489043	1763
UCEC	DNA2	CD4_T	-0.337029	9.96664e-07	4.81332e-06	1763
UCEC	DNA2	CD4_naive	0.0303776	0.668586	0.995559	1763
UCEC	DNA2	CD8_T	-0.189405	0.00708211	0.0310218	1763
UCEC	DNA2	CD8_naive	0.1821	0.00967374	0.0379704	1763
UCEC	DNA2	Central_memory	0.136313	0.0536648	0.0972183	1763
UCEC	DNA2	Cytotoxic	-0.257751	0.000220685	0.00258646	1763
UCEC	DNA2	DC	0.196778	0.00511293	0.0156787	1763
UCEC	DNA2	Effector_memory	0.108195	0.1263	0.244491	1763
UCEC	DNA2	Exhausted	-0.0722764	0.3079	0.451211	1763
UCEC	DNA2	Gamma_delta	-0.23133	0.000952671	0.00870405	1763
UCEC	DNA2	InfiltrationScore	-0.154984	0.0280302	0.0657343	1763
UCEC	DNA2	MAIT	-0.255271	0.000254892	0.00633055	1763
UCEC	DNA2	Macrophage	0.0262377	0.711586	0.79167	1763
UCEC	DNA2	Monocyte	0.243816	0.000486812	0.00329486	1763
UCEC	DNA2	NK	-0.536799	2.13531e-16	3.12005e-14	1763
UCEC	DNA2	NKT	-0.273971	8.3006e-05	0.0113809	1763
UCEC	DNA2	Neutrophil	0.224406	0.00136188	0.0106576	1763
UCEC	DNA2	Tfh	-0.308264	8.50571e-06	8.2855e-05	1763
UCEC	DNA2	Th1	0.0692879	0.328384	0.518561	1763
UCEC	DNA2	Th17	-0.0841557	0.23492	0.399475	1763
UCEC	DNA2	Th2	-0.231782	0.000930346	0.00528931	1763
UCEC	DNA2	Tr1	0.214996	0.00217661	0.0400841	1763
UCEC	DNA2	iTreg	0.252498	0.00029893	0.00237376	1763
UCEC	DNA2	nTreg	0.321278	3.31333e-06	7.071e-05	1763
UCS	DNA2	Bcell	0.192871	0.150599	0.535066	1763
UCS	DNA2	CD4_T	-0.151071	0.26197	0.522119	1763
UCS	DNA2	CD4_naive	-0.0406124	0.764217	0.894981	1763
UCS	DNA2	CD8_T	-0.217497	0.104118	0.418226	1763
UCS	DNA2	CD8_naive	-0.0492082	0.716229	0.890836	1763
UCS	DNA2	Central_memory	-0.151424	0.260844	0.690724	1763
UCS	DNA2	Cytotoxic	-0.361523	0.00572551	0.140279	1763
UCS	DNA2	DC	-0.106764	0.42926	0.740051	1763
UCS	DNA2	Effector_memory	0.0349488	0.796337	0.951313	1763
UCS	DNA2	Exhausted	-0.119157	0.377323	0.718229	1763
UCS	DNA2	Gamma_delta	-0.0353509	0.794045	0.934819	1763
UCS	DNA2	InfiltrationScore	-0.252439	0.0581646	0.364951	1763
UCS	DNA2	MAIT	0.0150403	0.911583	0.993905	1763
UCS	DNA2	Macrophage	-0.225867	0.0911458	0.462519	1763
UCS	DNA2	Monocyte	-0.00119935	0.992935	0.999158	1763
UCS	DNA2	NK	-0.139542	0.300551	0.8155	1763
UCS	DNA2	NKT	-0.0974621	0.470762	0.784246	1763
UCS	DNA2	Neutrophil	0.293593	0.0266524	0.335841	1763
UCS	DNA2	Tfh	-0.10099	0.454773	0.860218	1763
UCS	DNA2	Th1	-0.173692	0.196309	0.791402	1763
UCS	DNA2	Th17	0.0212949	0.875065	0.957232	1763
UCS	DNA2	Th2	-0.0134833	0.920705	0.988318	1763
UCS	DNA2	Tr1	-0.179702	0.181034	0.936132	1763
UCS	DNA2	iTreg	0.00888111	0.947723	0.983945	1763
UCS	DNA2	nTreg	0.122307	0.364752	0.767433	1763
UVM	DNA2	Bcell	-0.325023	0.00326461	0.0173844	1763
UVM	DNA2	CD4_T	0.429431	7.0403e-05	0.000930874	1763
UVM	DNA2	CD4_naive	0.195302	0.0825458	0.215496	1763
UVM	DNA2	CD8_T	0.137043	0.225439	0.426406	1763
UVM	DNA2	CD8_naive	0.18967	0.0919709	0.412467	1763
UVM	DNA2	Central_memory	0.162712	0.149283	0.699442	1763
UVM	DNA2	Cytotoxic	0.0301011	0.790967	0.899079	1763
UVM	DNA2	DC	-0.176619	0.117065	0.24863	1763
UVM	DNA2	Effector_memory	0.572276	2.92662e-08	8.81412e-07	1763
UVM	DNA2	Exhausted	0.143143	0.205264	0.385242	1763
UVM	DNA2	Gamma_delta	-0.164112	0.145768	0.273027	1763
UVM	DNA2	InfiltrationScore	-0.200333	0.0747916	0.17734	1763
UVM	DNA2	MAIT	0.220581	0.0492781	0.123577	1763
UVM	DNA2	Macrophage	-0.279075	0.0121811	0.0707887	1763
UVM	DNA2	Monocyte	-0.0360944	0.75059	0.916493	1763
UVM	DNA2	NK	-0.0910854	0.421661	0.616809	1763
UVM	DNA2	NKT	-0.261746	0.0190105	0.0895614	1763
UVM	DNA2	Neutrophil	-0.330094	0.00278719	0.0103302	1763
UVM	DNA2	Tfh	0.312543	0.00476429	0.0448471	1763
UVM	DNA2	Th1	0.370993	0.000704556	0.00376734	1763
UVM	DNA2	Th17	-0.000797093	0.994401	0.996969	1763
UVM	DNA2	Th2	0.0523228	0.644842	0.851165	1763
UVM	DNA2	Tr1	-0.035571	0.754092	0.896162	1763
UVM	DNA2	iTreg	0.335349	0.00235937	0.0126647	1763
UVM	DNA2	nTreg	0.271937	0.0146804	0.103316	1763

## Sheet: Immune-CNV
cancertype	symbol	cell_type	cor	p_value	fdr	entrez
ACC	DNA2	Bcell	0.202957	0.0766795	0.292142	1763
ACC	DNA2	CD4_T	-0.123229	0.285647	0.921928	1763
ACC	DNA2	CD4_naive	0.204443	0.0745001	0.245154	1763
ACC	DNA2	CD8_T	-0.178467	0.120441	0.316465	1763
ACC	DNA2	CD8_naive	0.163886	0.154383	0.289052	1763
ACC	DNA2	Central_memory	-0.0923717	0.424284	0.742884	1763
ACC	DNA2	Cytotoxic	-0.224063	0.0501165	0.154128	1763
ACC	DNA2	DC	-0.261113	0.0218059	0.0812837	1763
ACC	DNA2	Effector_memory	-0.0549023	0.635326	0.992918	1763
ACC	DNA2	Exhausted	-0.12045	0.296736	0.611583	1763
ACC	DNA2	Gamma_delta	0.00281407	0.980622	0.998725	1763
ACC	DNA2	InfiltrationScore	-0.209769	0.067095	0.167089	1763
ACC	DNA2	MAIT	-0.0942671	0.414798	0.658276	1763
ACC	DNA2	Macrophage	-0.219008	0.0556644	0.136099	1763
ACC	DNA2	Monocyte	0.213162	0.0626955	0.991086	1763
ACC	DNA2	NK	-0.202658	0.0771238	0.247522	1763
ACC	DNA2	NKT	-0.226787	0.0473207	0.393487	1763
ACC	DNA2	Neutrophil	0.199005	0.0827236	0.22826	1763
ACC	DNA2	Tfh	-0.230038	0.0441524	0.174183	1763
ACC	DNA2	Th1	-0.224881	0.0492629	0.168633	1763
ACC	DNA2	Th17	0.0516662	0.655415	0.800037	1763
ACC	DNA2	Th2	-0.204041	0.0750856	0.22395	1763
ACC	DNA2	Tr1	-0.11907	0.302344	0.77968	1763
ACC	DNA2	iTreg	-0.205263	0.0733203	0.190709	1763
ACC	DNA2	nTreg	-0.181823	0.113508	0.348851	1763
BLCA	DNA2	Bcell	0.00668477	0.893444	0.963492	1763
BLCA	DNA2	CD4_T	0.0817809	0.100708	0.302709	1763
BLCA	DNA2	CD4_naive	0.0661225	0.184714	0.612009	1763
BLCA	DNA2	CD8_T	0.0352925	0.479323	0.872079	1763
BLCA	DNA2	CD8_naive	-0.00237469	0.962049	0.982186	1763
BLCA	DNA2	Central_memory	0.0601653	0.227565	0.988142	1763
BLCA	DNA2	Cytotoxic	0.0604164	0.225628	0.360562	1763
BLCA	DNA2	DC	0.0909228	0.0679037	0.216189	1763
BLCA	DNA2	Effector_memory	-0.0832432	0.0947445	0.381983	1763
BLCA	DNA2	Exhausted	0.0117317	0.814145	0.894253	1763
BLCA	DNA2	Gamma_delta	-0.00555246	0.911412	0.97248	1763
BLCA	DNA2	InfiltrationScore	0.113254	0.0228066	0.094082	1763
BLCA	DNA2	MAIT	-0.109282	0.0280686	0.125615	1763
BLCA	DNA2	Macrophage	0.0917588	0.0654015	0.211957	1763
BLCA	DNA2	Monocyte	0.0451867	0.364994	0.822569	1763
BLCA	DNA2	NK	0.043539	0.382758	0.563037	1763
BLCA	DNA2	NKT	0.140178	0.0047611	0.0598176	1763
BLCA	DNA2	Neutrophil	-0.0961807	0.0533968	0.242477	1763
BLCA	DNA2	Tfh	0.102063	0.0403212	0.216438	1763
BLCA	DNA2	Th1	0.00488707	0.921992	0.97526	1763
BLCA	DNA2	Th17	-0.140748	0.0045919	0.0365526	1763
BLCA	DNA2	Th2	0.0459389	0.357058	0.644702	1763
BLCA	DNA2	Tr1	0.077319	0.120758	0.509987	1763
BLCA	DNA2	iTreg	0.0556773	0.264209	0.552396	1763
BLCA	DNA2	nTreg	-0.0277082	0.578684	0.845623	1763
BRCA	DNA2	Bcell	0.00258457	0.932452	0.951091	1763
BRCA	DNA2	CD4_T	0.0307611	0.312953	0.415988	1763
BRCA	DNA2	CD4_naive	-0.0133282	0.662028	0.979845	1763
BRCA	DNA2	CD8_T	0.0712477	0.0193081	0.0906933	1763
BRCA	DNA2	CD8_naive	0.0400941	0.188373	0.232948	1763
BRCA	DNA2	Central_memory	0.0193372	0.525938	0.750968	1763
BRCA	DNA2	Cytotoxic	0.0129468	0.671124	0.752781	1763
BRCA	DNA2	DC	-0.0543941	0.0742344	0.125094	1763
BRCA	DNA2	Effector_memory	-0.0316832	0.298662	0.448168	1763
BRCA	DNA2	Exhausted	-0.00293906	0.923214	0.944392	1763
BRCA	DNA2	Gamma_delta	0.0803912	0.00827372	0.0280028	1763
BRCA	DNA2	InfiltrationScore	-0.0248225	0.415545	0.499477	1763
BRCA	DNA2	MAIT	-0.0497098	0.102841	0.22765	1763
BRCA	DNA2	Macrophage	-0.0443515	0.145609	0.272527	1763
BRCA	DNA2	Monocyte	-0.0457604	0.133229	0.291733	1763
BRCA	DNA2	NK	0.00830395	0.785367	0.840881	1763
BRCA	DNA2	NKT	0.0478822	0.116139	0.1767	1763
BRCA	DNA2	Neutrophil	-0.0286908	0.346652	0.5274	1763
BRCA	DNA2	Tfh	0.0508593	0.0951169	0.156309	1763
BRCA	DNA2	Th1	-0.0298596	0.327353	0.470477	1763
BRCA	DNA2	Th17	0.0293391	0.335861	0.43375	1763
BRCA	DNA2	Th2	-0.0151837	0.618502	0.731052	1763
BRCA	DNA2	Tr1	0.00699441	0.818571	0.939011	1763
BRCA	DNA2	iTreg	-0.031133	0.307136	0.431491	1763
BRCA	DNA2	nTreg	-0.00303469	0.920724	0.957772	1763
CESC	DNA2	Bcell	-0.0340914	0.561764	0.828673	1763
CESC	DNA2	CD4_T	0.0268959	0.647162	0.897185	1763
CESC	DNA2	CD4_naive	0.0154242	0.792971	0.945119	1763
CESC	DNA2	CD8_T	0.0540068	0.357792	0.576686	1763
CESC	DNA2	CD8_naive	0.0605971	0.302077	0.551202	1763
CESC	DNA2	Central_memory	0.0338449	0.564597	0.978051	1763
CESC	DNA2	Cytotoxic	0.0409721	0.485539	0.735696	1763
CESC	DNA2	DC	-0.0875834	0.135417	0.428716	1763
CESC	DNA2	Effector_memory	0.10368	0.076917	0.81015	1763
CESC	DNA2	Exhausted	0.00616934	0.916399	0.970488	1763
CESC	DNA2	Gamma_delta	0.0039912	0.945858	0.961051	1763
CESC	DNA2	InfiltrationScore	-0.00093827	0.987263	0.9937	1763
CESC	DNA2	MAIT	-0.0672354	0.25209	0.496368	1763
CESC	DNA2	Macrophage	-0.0424295	0.470141	0.738712	1763
CESC	DNA2	Monocyte	-0.0318815	0.58741	0.95883	1763
CESC	DNA2	NK	0.0878782	0.134102	0.476188	1763
CESC	DNA2	NKT	-0.138744	0.0176841	0.121736	1763
CESC	DNA2	Neutrophil	0.00541796	0.926551	0.975946	1763
CESC	DNA2	Tfh	0.0558009	0.342023	0.622709	1763
CESC	DNA2	Th1	0.0192455	0.743299	0.965746	1763
CESC	DNA2	Th17	0.0239662	0.683394	0.851986	1763
CESC	DNA2	Th2	0.0338673	0.56434	0.810717	1763
CESC	DNA2	Tr1	-0.0459791	0.433782	0.728417	1763
CESC	DNA2	iTreg	-0.0131989	0.822302	0.970447	1763
CESC	DNA2	nTreg	-0.016195	0.782878	0.91447	1763
CHOL	DNA2	Bcell	-0.184255	0.282037	0.962937	1763
CHOL	DNA2	CD4_T	-0.244861	0.150056	0.694126	1763
CHOL	DNA2	CD4_naive	0.172657	0.313949	0.563554	1763
CHOL	DNA2	CD8_T	-0.144679	0.399854	0.969898	1763
CHOL	DNA2	CD8_naive	0.271754	0.108865	0.986588	1763
CHOL	DNA2	Central_memory	-0.242002	0.155024	0.716049	1763
CHOL	DNA2	Cytotoxic	-0.295485	0.0801788	0.748014	1763
CHOL	DNA2	DC	0.187931	0.272377	0.97698	1763
CHOL	DNA2	Effector_memory	-0.238835	0.160667	0.951903	1763
CHOL	DNA2	Exhausted	0.134938	0.432657	0.885324	1763
CHOL	DNA2	Gamma_delta	-0.193344	0.25855	0.864576	1763
CHOL	DNA2	InfiltrationScore	-0.0238954	0.889978	0.987057	1763
CHOL	DNA2	MAIT	-0.184355	0.281771	0.935703	1763
CHOL	DNA2	Macrophage	0.0459874	0.789987	0.958507	1763
CHOL	DNA2	Monocyte	0.16234	0.34417	0.974808	1763
CHOL	DNA2	NK	-0.330048	0.0493124	0.883831	1763
CHOL	DNA2	NKT	0.192788	0.259948	0.951872	1763
CHOL	DNA2	Neutrophil	0.249501	0.142242	0.883274	1763
CHOL	DNA2	Tfh	-0.258602	0.127786	0.998527	1763
CHOL	DNA2	Th1	-0.190765	0.26508	0.912635	1763
CHOL	DNA2	Th17	-0.0266023	0.877604	0.995447	1763
CHOL	DNA2	Th2	-0.0135927	0.937286	0.994212	1763
CHOL	DNA2	Tr1	-0.0320232	0.852911	0.96588	1763
CHOL	DNA2	iTreg	-0.167845	0.327831	0.776255	1763
CHOL	DNA2	nTreg	-0.197179	0.249042	0.950772	1763
COAD	DNA2	Bcell	-0.0246708	0.679421	0.900368	1763
COAD	DNA2	CD4_T	0.00562763	0.924908	0.948109	1763
COAD	DNA2	CD4_naive	0.121944	0.040365	0.488618	1763
COAD	DNA2	CD8_T	0.0699277	0.240958	0.449206	1763
COAD	DNA2	CD8_naive	-0.0378594	0.525883	0.710971	1763
COAD	DNA2	Central_memory	0.0344293	0.564075	0.895485	1763
COAD	DNA2	Cytotoxic	0.0384532	0.519408	0.725844	1763
COAD	DNA2	DC	0.0188095	0.752722	0.830542	1763
COAD	DNA2	Effector_memory	0.05327	0.37196	0.601807	1763
COAD	DNA2	Exhausted	-0.0236992	0.691387	0.841509	1763
COAD	DNA2	Gamma_delta	-0.00121635	0.983747	0.994986	1763
COAD	DNA2	InfiltrationScore	0.0262948	0.659601	0.938576	1763
COAD	DNA2	MAIT	0.0447756	0.453083	0.56666	1763
COAD	DNA2	Macrophage	0.0406006	0.496337	0.817272	1763
COAD	DNA2	Monocyte	0.014533	0.807684	0.925939	1763
COAD	DNA2	NK	0.0192199	0.747508	0.85793	1763
COAD	DNA2	NKT	-0.0725355	0.223818	0.47762	1763
COAD	DNA2	Neutrophil	-0.128065	0.0312619	0.122791	1763
COAD	DNA2	Tfh	0.0362768	0.54334	0.865357	1763
COAD	DNA2	Th1	0.0433276	0.46784	0.63075	1763
COAD	DNA2	Th17	0.0307148	0.606876	0.907666	1763
COAD	DNA2	Th2	0.00851557	0.886588	0.964049	1763
COAD	DNA2	Tr1	-0.00411346	0.945075	0.999809	1763
COAD	DNA2	iTreg	-0.0248874	0.676765	0.883988	1763
COAD	DNA2	nTreg	0.00259939	0.965275	0.981441	1763
DLBC	DNA2	Bcell	0.197071	0.179412	0.749068	1763
DLBC	DNA2	CD4_T	-0.180465	0.219655	0.668922	1763
DLBC	DNA2	CD4_naive	-0.116571	0.43009	0.976999	1763
DLBC	DNA2	CD8_T	-0.0133725	0.928121	0.97411	1763
DLBC	DNA2	CD8_naive	-0.204071	0.164144	0.998923	1763
DLBC	DNA2	Central_memory	-0.186114	0.205317	0.987693	1763
DLBC	DNA2	Cytotoxic	-0.0447566	0.762606	0.992096	1763
DLBC	DNA2	DC	0.0435811	0.768667	0.966249	1763
DLBC	DNA2	Effector_memory	-0.029581	0.841806	0.993685	1763
DLBC	DNA2	Exhausted	0.283873	0.0505451	0.555598	1763
DLBC	DNA2	Gamma_delta	0.137698	0.350662	0.804931	1763
DLBC	DNA2	InfiltrationScore	0.00209205	0.988741	0.99365	1763
DLBC	DNA2	MAIT	-0.156626	0.287731	0.931022	1763
DLBC	DNA2	Macrophage	-0.0478727	0.746609	0.978937	1763
DLBC	DNA2	Monocyte	-0.17996	0.220968	0.953275	1763
DLBC	DNA2	NK	0.0545909	0.712484	0.912204	1763
DLBC	DNA2	NKT	0.204468	0.163307	0.81852	1763
DLBC	DNA2	Neutrophil	0.0647537	0.661922	0.967601	1763
DLBC	DNA2	Tfh	-0.105199	0.476709	0.863614	1763
DLBC	DNA2	Th1	0.0412862	0.780538	0.94096	1763
DLBC	DNA2	Th17	-0.233207	0.110669	0.848515	1763
DLBC	DNA2	Th2	0.207312	0.157406	0.64291	1763
DLBC	DNA2	Tr1	-0.201311	0.170048	0.52944	1763
DLBC	DNA2	iTreg	-0.151892	0.30273	0.971621	1763
DLBC	DNA2	nTreg	-0.0466083	0.753087	0.999897	1763
ESCA	DNA2	Bcell	0.135336	0.0677507	0.261998	1763
ESCA	DNA2	CD4_T	0.0370007	0.618994	0.833084	1763
ESCA	DNA2	CD4_naive	0.11508	0.120837	0.497959	1763
ESCA	DNA2	CD8_T	0.0512619	0.490723	0.76201	1763
ESCA	DNA2	CD8_naive	-0.113882	0.12478	0.653125	1763
ESCA	DNA2	Central_memory	0.0693731	0.350739	0.60259	1763
ESCA	DNA2	Cytotoxic	0.0199729	0.788419	0.900417	1763
ESCA	DNA2	DC	-0.0868415	0.242432	0.425193	1763
ESCA	DNA2	Effector_memory	0.0281551	0.705177	0.969287	1763
ESCA	DNA2	Exhausted	-0.0165647	0.823876	0.948459	1763
ESCA	DNA2	Gamma_delta	-0.124546	0.0929897	0.416619	1763
ESCA	DNA2	InfiltrationScore	-0.0226667	0.760696	0.908431	1763
ESCA	DNA2	MAIT	0.0673852	0.364749	0.621284	1763
ESCA	DNA2	Macrophage	-0.0257321	0.729516	0.898207	1763
ESCA	DNA2	Monocyte	0.0622651	0.402397	0.790845	1763
ESCA	DNA2	NK	-0.0702288	0.344815	0.646083	1763
ESCA	DNA2	NKT	-0.0596314	0.422631	0.986132	1763
ESCA	DNA2	Neutrophil	0.0959481	0.196339	0.437634	1763
ESCA	DNA2	Tfh	-0.0174225	0.814916	0.948759	1763
ESCA	DNA2	Th1	0.0517296	0.48677	0.829247	1763
ESCA	DNA2	Th17	0.0640797	0.388797	0.733323	1763
ESCA	DNA2	Th2	-0.123957	0.09456	0.436648	1763
ESCA	DNA2	Tr1	0.0247976	0.738977	0.894677	1763
ESCA	DNA2	iTreg	-0.0491815	0.508512	0.874685	1763
ESCA	DNA2	nTreg	0.227958	0.00191187	0.0131143	1763
GBM	DNA2	Bcell	-0.180808	0.0284111	0.235985	1763
GBM	DNA2	CD4_T	0.039257	0.636866	0.96074	1763
GBM	DNA2	CD4_naive	-0.0179521	0.82913	0.998706	1763
GBM	DNA2	CD8_T	0.0815244	0.326284	0.927512	1763
GBM	DNA2	CD8_naive	-0.459253	4.89292e-09	2.24105e-07	1763
GBM	DNA2	Central_memory	-0.0822533	0.321962	0.658423	1763
GBM	DNA2	Cytotoxic	0.310514	0.000129343	0.00496137	1763
GBM	DNA2	DC	0.40738	3.0398e-07	1.1304e-05	1763
GBM	DNA2	Effector_memory	0.218841	0.00774444	0.152981	1763
GBM	DNA2	Exhausted	0.234157	0.00430959	0.0960315	1763
GBM	DNA2	Gamma_delta	-0.258677	0.00155864	0.0569326	1763
GBM	DNA2	InfiltrationScore	0.442267	2.04237e-08	9.98219e-07	1763
GBM	DNA2	MAIT	0.108812	0.189548	0.602244	1763
GBM	DNA2	Macrophage	0.471187	1.70929e-09	1.03227e-07	1763
GBM	DNA2	Monocyte	0.192705	0.0193644	0.994578	1763
GBM	DNA2	NK	0.240638	0.0033254	0.0738461	1763
GBM	DNA2	NKT	0.0979139	0.238062	0.5972	1763
GBM	DNA2	Neutrophil	-0.295591	0.000278165	0.011952	1763
GBM	DNA2	Tfh	0.158946	0.0544914	0.613409	1763
GBM	DNA2	Th1	0.140123	0.0905006	0.771013	1763
GBM	DNA2	Th17	0.0458979	0.580933	0.96625	1763
GBM	DNA2	Th2	0.176286	0.0326902	0.499659	1763
GBM	DNA2	Tr1	0.248741	0.00238175	0.0751293	1763
GBM	DNA2	iTreg	0.260496	0.00143961	0.0338741	1763
GBM	DNA2	nTreg	0.104147	0.209353	0.724692	1763
HNSC	DNA2	Bcell	0.0210718	0.633633	0.80201	1763
HNSC	DNA2	CD4_T	0.0187392	0.671676	0.819878	1763
HNSC	DNA2	CD4_naive	-0.0176208	0.690225	0.939902	1763
HNSC	DNA2	CD8_T	0.101305	0.0216156	0.0421204	1763
HNSC	DNA2	CD8_naive	-0.0728608	0.0989349	0.166632	1763
HNSC	DNA2	Central_memory	0.0394497	0.372094	0.643133	1763
HNSC	DNA2	Cytotoxic	0.108948	0.0134598	0.0244925	1763
HNSC	DNA2	DC	0.0138268	0.754488	0.857861	1763
HNSC	DNA2	Effector_memory	0.0825654	0.0614111	0.293477	1763
HNSC	DNA2	Exhausted	0.108228	0.0140908	0.0400122	1763
HNSC	DNA2	Gamma_delta	0.0333299	0.450842	0.589751	1763
HNSC	DNA2	InfiltrationScore	0.0496368	0.261312	0.472125	1763
HNSC	DNA2	MAIT	-0.0948775	0.0315048	0.162912	1763
HNSC	DNA2	Macrophage	0.00863516	0.845158	0.980634	1763
HNSC	DNA2	Monocyte	-0.0588272	0.182988	0.293898	1763
HNSC	DNA2	NK	0.011891	0.787976	0.874898	1763
HNSC	DNA2	NKT	-0.0318551	0.471137	0.588572	1763
HNSC	DNA2	Neutrophil	-0.0464734	0.292971	0.380355	1763
HNSC	DNA2	Tfh	0.104472	0.0178236	0.039462	1763
HNSC	DNA2	Th1	0.181002	3.6633e-05	0.000247608	1763
HNSC	DNA2	Th17	-0.117927	0.00744129	0.0336821	1763
HNSC	DNA2	Th2	0.011392	0.796673	0.876352	1763
HNSC	DNA2	Tr1	-0.0274103	0.535232	0.758905	1763
HNSC	DNA2	iTreg	0.0101875	0.817773	0.90108	1763
HNSC	DNA2	nTreg	0.0544829	0.21753	0.458574	1763
KICH	DNA2	Bcell	-0.365189	0.0025698	0.0300364	1763
KICH	DNA2	CD4_T	-0.223101	0.0717622	0.836664	1763
KICH	DNA2	CD4_naive	-0.0798199	0.524068	0.960239	1763
KICH	DNA2	CD8_T	0.339792	0.00524952	0.0327332	1763
KICH	DNA2	CD8_naive	-0.0861758	0.491452	0.662044	1763
KICH	DNA2	Central_memory	-0.145423	0.243998	0.971195	1763
KICH	DNA2	Cytotoxic	0.337123	0.00564016	0.0498368	1763
KICH	DNA2	DC	-0.0948976	0.44849	0.981309	1763
KICH	DNA2	Effector_memory	-0.0590152	0.637861	0.944291	1763
KICH	DNA2	Exhausted	0.242089	0.0501833	0.137577	1763
KICH	DNA2	Gamma_delta	-0.084485	0.500024	0.701791	1763
KICH	DNA2	InfiltrationScore	0.339182	0.00533652	0.0170498	1763
KICH	DNA2	MAIT	-0.102556	0.412553	0.86213	1763
KICH	DNA2	Macrophage	0.18229	0.142937	0.277869	1763
KICH	DNA2	Monocyte	0.0877677	0.483454	0.897239	1763
KICH	DNA2	NK	0.419397	0.000456269	0.00383254	1763
KICH	DNA2	NKT	0.090074	0.471989	0.705841	1763
KICH	DNA2	Neutrophil	0.135905	0.27657	0.999387	1763
KICH	DNA2	Tfh	0.229305	0.0640181	0.162024	1763
KICH	DNA2	Th1	0.193365	0.119801	0.266906	1763
KICH	DNA2	Th17	0.0280469	0.823111	0.904101	1763
KICH	DNA2	Th2	0.290596	0.0179313	0.276901	1763
KICH	DNA2	Tr1	-0.10446	0.40388	0.995787	1763
KICH	DNA2	iTreg	0.167389	0.179145	0.410912	1763
KICH	DNA2	nTreg	0.0124655	0.920869	0.997443	1763
KIRC	DNA2	Bcell	-0.0324569	0.458024	0.761947	1763
KIRC	DNA2	CD4_T	0.0728926	0.0952326	0.254912	1763
KIRC	DNA2	CD4_naive	-0.0950474	0.0294395	0.178582	1763
KIRC	DNA2	CD8_T	-0.00872829	0.841858	0.901402	1763
KIRC	DNA2	CD8_naive	-0.116614	0.00747922	0.0466177	1763
KIRC	DNA2	Central_memory	0.0436706	0.317935	0.786758	1763
KIRC	DNA2	Cytotoxic	-0.00780906	0.858327	0.955659	1763
KIRC	DNA2	DC	0.0815126	0.0619932	0.256143	1763
KIRC	DNA2	Effector_memory	0.0904453	0.0382961	0.260196	1763
KIRC	DNA2	Exhausted	0.0344033	0.431497	0.644326	1763
KIRC	DNA2	Gamma_delta	-0.0235433	0.590415	0.705497	1763
KIRC	DNA2	InfiltrationScore	0.1148	0.00846727	0.0464535	1763
KIRC	DNA2	MAIT	-0.0247997	0.570737	0.72751	1763
KIRC	DNA2	Macrophage	0.0486693	0.265642	0.432434	1763
KIRC	DNA2	Monocyte	0.128653	0.00314644	0.0726519	1763
KIRC	DNA2	NK	-0.0558862	0.201087	0.443981	1763
KIRC	DNA2	NKT	-0.0120842	0.782368	0.882826	1763
KIRC	DNA2	Neutrophil	0.0420659	0.33606	0.410774	1763
KIRC	DNA2	Tfh	-0.0362495	0.407177	0.733881	1763
KIRC	DNA2	Th1	-0.000450788	0.991779	0.997384	1763
KIRC	DNA2	Th17	0.0156558	0.720428	0.839033	1763
KIRC	DNA2	Th2	0.0126602	0.772274	0.818863	1763
KIRC	DNA2	Tr1	-0.0416919	0.340378	0.613864	1763
KIRC	DNA2	iTreg	0.0211792	0.628263	0.826182	1763
KIRC	DNA2	nTreg	-0.0352363	0.420421	0.587076	1763
KIRP	DNA2	Bcell	0.0274496	0.642722	0.836303	1763
KIRP	DNA2	CD4_T	0.0696229	0.238864	0.412955	1763
KIRP	DNA2	CD4_naive	0.0167193	0.777543	0.976406	1763
KIRP	DNA2	CD8_T	0.146426	0.0128627	0.0653869	1763
KIRP	DNA2	CD8_naive	-0.101749	0.0847617	0.227098	1763
KIRP	DNA2	Central_memory	0.0319888	0.588752	0.822866	1763
KIRP	DNA2	Cytotoxic	0.162658	0.00566031	0.0304897	1763
KIRP	DNA2	DC	-0.0108953	0.853934	0.981265	1763
KIRP	DNA2	Effector_memory	-0.0103946	0.860576	0.949582	1763
KIRP	DNA2	Exhausted	-0.0142256	0.810037	0.923599	1763
KIRP	DNA2	Gamma_delta	-0.0946957	0.10879	0.176261	1763
KIRP	DNA2	InfiltrationScore	0.0675955	0.252851	0.611441	1763
KIRP	DNA2	MAIT	0.096888	0.100807	0.212374	1763
KIRP	DNA2	Macrophage	-0.0034707	0.953236	0.980457	1763
KIRP	DNA2	Monocyte	-0.0963237	0.102816	0.225543	1763
KIRP	DNA2	NK	0.137098	0.0199376	0.0839689	1763
KIRP	DNA2	NKT	0.0175163	0.767237	0.936821	1763
KIRP	DNA2	Neutrophil	-0.119404	0.0428885	0.113321	1763
KIRP	DNA2	Tfh	0.141148	0.0165317	0.124594	1763
KIRP	DNA2	Th1	0.163992	0.00527338	0.0310286	1763
KIRP	DNA2	Th17	0.030764	0.603109	0.999746	1763
KIRP	DNA2	Th2	0.0192846	0.744517	0.996904	1763
KIRP	DNA2	Tr1	0.0588014	0.320021	0.622548	1763
KIRP	DNA2	iTreg	0.18851	0.00130863	0.00446572	1763
KIRP	DNA2	nTreg	0.151856	0.00985546	0.0271571	1763
LAML	DNA2	Bcell	-0.0129569	0.8737	0.983799	1763
LAML	DNA2	CD4_T	0.0724147	0.373711	0.804849	1763
LAML	DNA2	CD4_naive	-0.176437	0.0291348	0.468467	1763
LAML	DNA2	CD8_T	-0.0542866	0.505109	0.88203	1763
LAML	DNA2	CD8_naive	-0.14577	0.072192	0.997404	1763
LAML	DNA2	Central_memory	0.0237038	0.771177	0.989959	1763
LAML	DNA2	Cytotoxic	0.119813	0.140168	0.909931	1763
LAML	DNA2	DC	0.0223995	0.783447	0.929528	1763
LAML	DNA2	Effector_memory	-0.0436969	0.591734	0.995679	1763
LAML	DNA2	Exhausted	0.0112668	0.890063	0.921662	1763
LAML	DNA2	Gamma_delta	0.06908	0.396171	0.699591	1763
LAML	DNA2	InfiltrationScore	0.00961744	0.906077	0.963021	1763
LAML	DNA2	MAIT	0.0564247	0.488458	0.90397	1763
LAML	DNA2	Macrophage	-0.00377472	0.963065	0.984517	1763
LAML	DNA2	Monocyte	-0.0853382	0.294255	0.554499	1763
LAML	DNA2	NK	0.104637	0.19802	0.496466	1763
LAML	DNA2	NKT	0.00324284	0.968266	0.998421	1763
LAML	DNA2	Neutrophil	0.0243196	0.765403	0.994335	1763
LAML	DNA2	Tfh	0.0868339	0.285843	0.749357	1763
LAML	DNA2	Th1	0.0716017	0.379114	0.998596	1763
LAML	DNA2	Th17	-0.0908942	0.263826	0.848758	1763
LAML	DNA2	Th2	0.0919608	0.25824	0.925687	1763
LAML	DNA2	Tr1	0.0168812	0.835923	0.963147	1763
LAML	DNA2	iTreg	0.113996	0.160597	0.678727	1763
LAML	DNA2	nTreg	0.0516118	0.526349	0.906135	1763
LGG	DNA2	Bcell	0.177265	5.4096e-05	0.00160416	1763
LGG	DNA2	CD4_T	-0.107809	0.0145662	0.0825372	1763
LGG	DNA2	CD4_naive	0.104348	0.0180732	0.414348	1763
LGG	DNA2	CD8_T	-0.153076	0.000502997	0.0040008	1763
LGG	DNA2	CD8_naive	0.0936123	0.0340265	0.0596689	1763
LGG	DNA2	Central_memory	0.194615	9.00811e-06	3.0575e-05	1763
LGG	DNA2	Cytotoxic	-0.324609	4.72046e-14	8.19449e-12	1763
LGG	DNA2	DC	-0.067959	0.124229	0.17987	1763
LGG	DNA2	Effector_memory	-0.204582	2.98444e-06	3.0721e-05	1763
LGG	DNA2	Exhausted	-0.272338	3.55958e-10	2.95101e-09	1763
LGG	DNA2	Gamma_delta	-0.0665857	0.132035	0.300912	1763
LGG	DNA2	InfiltrationScore	-0.206025	2.53166e-06	8.6101e-06	1763
LGG	DNA2	MAIT	-0.273828	2.82834e-10	1.95282e-08	1763
LGG	DNA2	Macrophage	-0.230003	1.38278e-07	5.63172e-07	1763
LGG	DNA2	Monocyte	-0.0233818	0.597244	0.701802	1763
LGG	DNA2	NK	-0.161863	0.000231884	0.00493805	1763
LGG	DNA2	NKT	-0.0267561	0.545416	0.758365	1763
LGG	DNA2	Neutrophil	0.247101	1.41759e-08	2.85121e-06	1763
LGG	DNA2	Tfh	-0.110361	0.0123783	0.106218	1763
LGG	DNA2	Th1	-0.341808	1.66545e-15	4.58564e-13	1763
LGG	DNA2	Th17	0.108937	0.0135607	0.233899	1763
LGG	DNA2	Th2	-0.289193	2.43372e-11	4.37566e-09	1763
LGG	DNA2	Tr1	-0.104975	0.0173878	0.149779	1763
LGG	DNA2	iTreg	0.0288923	0.513798	0.836722	1763
LGG	DNA2	nTreg	-0.00273177	0.950784	0.979	1763
LIHC	DNA2	Bcell	-0.0889702	0.0900816	0.187053	1763
LIHC	DNA2	CD4_T	0.160366	0.00214808	0.0160402	1763
LIHC	DNA2	CD4_naive	0.0813531	0.121298	0.443329	1763
LIHC	DNA2	CD8_T	0.0801108	0.127107	0.373869	1763
LIHC	DNA2	CD8_naive	0.0195534	0.710036	0.865382	1763
LIHC	DNA2	Central_memory	-0.0172275	0.743234	0.914557	1763
LIHC	DNA2	Cytotoxic	-0.0889795	0.0900479	0.276565	1763
LIHC	DNA2	DC	-0.175426	0.000775163	0.0174531	1763
LIHC	DNA2	Effector_memory	-0.0495379	0.345962	0.570154	1763
LIHC	DNA2	Exhausted	0.0292466	0.578081	0.781435	1763
LIHC	DNA2	Gamma_delta	-0.0441283	0.401229	0.643544	1763
LIHC	DNA2	InfiltrationScore	-0.0559849	0.286747	0.582643	1763
LIHC	DNA2	MAIT	0.0102752	0.845104	0.907333	1763
LIHC	DNA2	Macrophage	-0.156627	0.00273102	0.0200854	1763
LIHC	DNA2	Monocyte	0.097529	0.0630601	0.296399	1763
LIHC	DNA2	NK	-0.0207481	0.69319	0.843025	1763
LIHC	DNA2	NKT	0.120194	0.0218143	0.198422	1763
LIHC	DNA2	Neutrophil	0.0269677	0.608067	0.855599	1763
LIHC	DNA2	Tfh	0.0480389	0.36077	0.60385	1763
LIHC	DNA2	Th1	-0.0132892	0.800515	0.912845	1763
LIHC	DNA2	Th17	0.0050883	0.922929	0.957126	1763
LIHC	DNA2	Th2	-0.0328707	0.531876	0.752821	1763
LIHC	DNA2	Tr1	-0.0252058	0.631712	0.768339	1763
LIHC	DNA2	iTreg	0.0122065	0.816466	0.996556	1763
LIHC	DNA2	nTreg	-0.0326792	0.53427	0.832391	1763
LUAD	DNA2	Bcell	-0.0896641	0.0425607	0.204451	1763
LUAD	DNA2	CD4_T	-0.0273414	0.537058	0.637295	1763
LUAD	DNA2	CD4_naive	-0.0198423	0.654206	0.876267	1763
LUAD	DNA2	CD8_T	0.00943713	0.831311	0.923849	1763
LUAD	DNA2	CD8_naive	0.00986195	0.823839	0.896682	1763
LUAD	DNA2	Central_memory	-0.0407246	0.357771	0.714397	1763
LUAD	DNA2	Cytotoxic	0.0200823	0.6503	0.850762	1763
LUAD	DNA2	DC	-0.024647	0.577924	0.721508	1763
LUAD	DNA2	Effector_memory	0.00985287	0.823998	0.890403	1763
LUAD	DNA2	Exhausted	-0.00808628	0.855169	0.908175	1763
LUAD	DNA2	Gamma_delta	-0.0118169	0.789668	0.979068	1763
LUAD	DNA2	InfiltrationScore	-0.13335	0.00249866	0.0136985	1763
LUAD	DNA2	MAIT	0.0131473	0.766638	0.811512	1763
LUAD	DNA2	Macrophage	-0.0991434	0.0248706	0.0935887	1763
LUAD	DNA2	Monocyte	-0.0666321	0.132144	0.363527	1763
LUAD	DNA2	NK	0.0237727	0.591491	0.726702	1763
LUAD	DNA2	NKT	-0.0856924	0.0526448	0.129774	1763
LUAD	DNA2	Neutrophil	0.0330026	0.456186	0.617051	1763
LUAD	DNA2	Tfh	-0.0104201	0.814045	0.864542	1763
LUAD	DNA2	Th1	0.0287876	0.515737	0.645083	1763
LUAD	DNA2	Th17	0.0655832	0.138354	0.252855	1763
LUAD	DNA2	Th2	-0.0344549	0.436598	0.631236	1763
LUAD	DNA2	Tr1	-0.0356511	0.420833	0.685849	1763
LUAD	DNA2	iTreg	0.0304564	0.491689	0.771526	1763
LUAD	DNA2	nTreg	0.132785	0.00260744	0.00869273	1763
LUSC	DNA2	Bcell	-0.0544432	0.22474	0.564351	1763
LUSC	DNA2	CD4_T	0.0596768	0.183215	0.258968	1763
LUSC	DNA2	CD4_naive	-0.07279	0.104358	0.618926	1763
LUSC	DNA2	CD8_T	0.0972169	0.029904	0.0859335	1763
LUSC	DNA2	CD8_naive	-0.0876073	0.0504825	0.154322	1763
LUSC	DNA2	Central_memory	0.0934074	0.0369884	0.102252	1763
LUSC	DNA2	Cytotoxic	0.176329	7.4921e-05	0.000506958	1763
LUSC	DNA2	DC	0.0309972	0.489658	0.796108	1763
LUSC	DNA2	Effector_memory	-0.110348	0.0136499	0.0471226	1763
LUSC	DNA2	Exhausted	0.156285	0.000458421	0.00546279	1763
LUSC	DNA2	Gamma_delta	0.0836087	0.0620048	0.28215	1763
LUSC	DNA2	InfiltrationScore	0.140578	0.00164367	0.00718815	1763
LUSC	DNA2	MAIT	0.0047526	0.915662	0.964447	1763
LUSC	DNA2	Macrophage	0.118848	0.0078694	0.04496	1763
LUSC	DNA2	Monocyte	-0.0259189	0.563514	0.800349	1763
LUSC	DNA2	NK	0.166286	0.000190543	0.00147461	1763
LUSC	DNA2	NKT	0.0104647	0.815618	0.865087	1763
LUSC	DNA2	Neutrophil	-0.181367	4.5989e-05	0.000238826	1763
LUSC	DNA2	Tfh	0.161512	0.000291568	0.00133729	1763
LUSC	DNA2	Th1	0.149617	0.000800296	0.0105475	1763
LUSC	DNA2	Th17	-0.044623	0.319835	0.631633	1763
LUSC	DNA2	Th2	-0.0771408	0.0851711	0.134701	1763
LUSC	DNA2	Tr1	0.0950679	0.0337421	0.091607	1763
LUSC	DNA2	iTreg	0.110314	0.0136796	0.0636127	1763
LUSC	DNA2	nTreg	0.0522505	0.243996	0.526078	1763
MESO	DNA2	Bcell	0.0456821	0.674375	0.991703	1763
MESO	DNA2	CD4_T	0.0451976	0.677637	0.911752	1763
MESO	DNA2	CD4_naive	-0.0753413	0.487959	0.930056	1763
MESO	DNA2	CD8_T	0.162143	0.133501	0.999445	1763
MESO	DNA2	CD8_naive	-0.10651	0.326157	0.785965	1763
MESO	DNA2	Central_memory	0.118905	0.272672	0.612797	1763
MESO	DNA2	Cytotoxic	0.0908229	0.402808	0.796609	1763
MESO	DNA2	DC	0.209863	0.0510634	0.454268	1763
MESO	DNA2	Effector_memory	-0.0445699	0.681871	0.90882	1763
MESO	DNA2	Exhausted	0.0142446	0.895815	0.988685	1763
MESO	DNA2	Gamma_delta	0.00505074	0.962968	0.997605	1763
MESO	DNA2	InfiltrationScore	0.144711	0.181125	0.817457	1763
MESO	DNA2	MAIT	-0.148364	0.17024	0.847862	1763
MESO	DNA2	Macrophage	0.029843	0.783783	0.88559	1763
MESO	DNA2	Monocyte	0.0395432	0.716126	0.997849	1763
MESO	DNA2	NK	-0.0115387	0.915525	0.990867	1763
MESO	DNA2	NKT	0.0372241	0.732125	0.976847	1763
MESO	DNA2	Neutrophil	0.00529325	0.961192	0.999628	1763
MESO	DNA2	Tfh	-0.0127596	0.906625	0.956497	1763
MESO	DNA2	Th1	0.0493074	0.650165	0.962563	1763
MESO	DNA2	Th17	-0.101439	0.349846	0.739906	1763
MESO	DNA2	Th2	-0.0230838	0.831931	0.96184	1763
MESO	DNA2	Tr1	0.145039	0.180126	0.474727	1763
MESO	DNA2	iTreg	0.0971012	0.370938	0.999609	1763
MESO	DNA2	nTreg	0.0728967	0.502224	0.769627	1763
OV	DNA2	Bcell	-0.0988526	0.0874105	0.424585	1763
OV	DNA2	CD4_T	-0.0275623	0.634437	0.933183	1763
OV	DNA2	CD4_naive	0.0290747	0.615954	0.955046	1763
OV	DNA2	CD8_T	0.0191684	0.740908	0.897141	1763
OV	DNA2	CD8_naive	0.0490342	0.397407	0.584745	1763
OV	DNA2	Central_memory	-0.0508924	0.379742	0.628736	1763
OV	DNA2	Cytotoxic	-0.0122729	0.832347	0.902502	1763
OV	DNA2	DC	-0.0713761	0.217694	0.630449	1763
OV	DNA2	Effector_memory	-0.0177936	0.758895	0.891463	1763
OV	DNA2	Exhausted	-0.0226622	0.695848	0.777635	1763
OV	DNA2	Gamma_delta	-0.0147688	0.798917	0.935359	1763
OV	DNA2	InfiltrationScore	-0.0241035	0.677555	0.814718	1763
OV	DNA2	MAIT	0.0132403	0.819349	0.897603	1763
OV	DNA2	Macrophage	-0.0478864	0.408561	0.656069	1763
OV	DNA2	Monocyte	-0.0140028	0.809141	0.928575	1763
OV	DNA2	NK	0.0539414	0.351817	0.612997	1763
OV	DNA2	NKT	-0.0338139	0.559627	0.912688	1763
OV	DNA2	Neutrophil	0.0553203	0.339625	0.504046	1763
OV	DNA2	Tfh	-0.0328095	0.571355	0.721584	1763
OV	DNA2	Th1	-0.00280119	0.961465	0.988869	1763
OV	DNA2	Th17	0.0215965	0.709488	0.884279	1763
OV	DNA2	Th2	0.10746	0.0630457	0.319021	1763
OV	DNA2	Tr1	-0.0173794	0.76434	0.913842	1763
OV	DNA2	iTreg	0.0018461	0.974598	0.990921	1763
OV	DNA2	nTreg	0.0253961	0.661309	0.965242	1763
PAAD	DNA2	Bcell	-0.00278266	0.970677	0.991826	1763
PAAD	DNA2	CD4_T	-0.0411762	0.586329	0.735336	1763
PAAD	DNA2	CD4_naive	-0.0774708	0.305401	0.923716	1763
PAAD	DNA2	CD8_T	0.086918	0.249998	0.50292	1763
PAAD	DNA2	CD8_naive	-0.0188446	0.803394	0.909303	1763
PAAD	DNA2	Central_memory	-0.0603921	0.42458	0.653439	1763
PAAD	DNA2	Cytotoxic	0.0100035	0.894867	0.951745	1763
PAAD	DNA2	DC	0.0355455	0.63857	0.840166	1763
PAAD	DNA2	Effector_memory	0.0838183	0.267352	0.650336	1763
PAAD	DNA2	Exhausted	0.124915	0.097598	0.727954	1763
PAAD	DNA2	Gamma_delta	-0.0880129	0.244059	0.361286	1763
PAAD	DNA2	InfiltrationScore	0.0305419	0.686544	0.886626	1763
PAAD	DNA2	MAIT	-0.0764348	0.311933	0.520314	1763
PAAD	DNA2	Macrophage	-0.0115608	0.878617	0.999857	1763
PAAD	DNA2	Monocyte	-0.0567812	0.452846	0.650984	1763
PAAD	DNA2	NK	0.0342554	0.650806	0.859983	1763
PAAD	DNA2	NKT	0.113882	0.131227	0.596441	1763
PAAD	DNA2	Neutrophil	-0.0261791	0.729432	0.824021	1763
PAAD	DNA2	Tfh	0.0159035	0.833593	0.888972	1763
PAAD	DNA2	Th1	0.148785	0.0481047	0.493665	1763
PAAD	DNA2	Th17	-0.0842664	0.264794	0.647634	1763
PAAD	DNA2	Th2	0.0606566	0.42255	0.752981	1763
PAAD	DNA2	Tr1	0.0593518	0.432617	0.651997	1763
PAAD	DNA2	iTreg	0.020639	0.785109	0.934498	1763
PAAD	DNA2	nTreg	0.177845	0.0178737	0.0623476	1763
PCPG	DNA2	Bcell	0.203474	0.00940499	0.0518316	1763
PCPG	DNA2	CD4_T	0.0522528	0.509016	0.77158	1763
PCPG	DNA2	CD4_naive	0.0790522	0.317337	0.839122	1763
PCPG	DNA2	CD8_T	0.0851823	0.281142	0.714987	1763
PCPG	DNA2	CD8_naive	-0.0152062	0.847699	0.939008	1763
PCPG	DNA2	Central_memory	0.127118	0.106969	0.326192	1763
PCPG	DNA2	Cytotoxic	-0.0481595	0.542805	0.924594	1763
PCPG	DNA2	DC	-0.0119069	0.880464	0.998025	1763
PCPG	DNA2	Effector_memory	0.110969	0.159779	0.29429	1763
PCPG	DNA2	Exhausted	-0.128871	0.102179	0.541743	1763
PCPG	DNA2	Gamma_delta	-0.0343815	0.664038	0.860571	1763
PCPG	DNA2	InfiltrationScore	-0.0748409	0.343883	0.999453	1763
PCPG	DNA2	MAIT	-0.146061	0.0636515	0.2078	1763
PCPG	DNA2	Macrophage	-0.0813589	0.303377	0.808	1763
PCPG	DNA2	Monocyte	-0.0771616	0.329086	0.581094	1763
PCPG	DNA2	NK	-0.13801	0.0798827	0.661858	1763
PCPG	DNA2	NKT	-0.0385726	0.626025	0.890359	1763
PCPG	DNA2	Neutrophil	-0.0197922	0.802597	0.971934	1763
PCPG	DNA2	Tfh	-0.0833009	0.291942	0.820043	1763
PCPG	DNA2	Th1	0.0367033	0.642866	0.743112	1763
PCPG	DNA2	Th17	-0.105219	0.182679	0.39699	1763
PCPG	DNA2	Th2	-0.0269889	0.733168	0.972342	1763
PCPG	DNA2	Tr1	0.000688817	0.993059	0.995861	1763
PCPG	DNA2	iTreg	-0.00648667	0.934708	0.982896	1763
PCPG	DNA2	nTreg	0.0712584	0.367538	0.592208	1763
PRAD	DNA2	Bcell	0.0922664	0.0409895	0.41809	1763
PRAD	DNA2	CD4_T	-0.0274439	0.544063	0.744141	1763
PRAD	DNA2	CD4_naive	0.0312843	0.489178	0.817831	1763
PRAD	DNA2	CD8_T	-0.0554285	0.220189	0.599907	1763
PRAD	DNA2	CD8_naive	0.0712768	0.11471	0.985488	1763
PRAD	DNA2	Central_memory	-0.0482192	0.28626	0.6133	1763
PRAD	DNA2	Cytotoxic	-0.0950412	0.0352589	0.286666	1763
PRAD	DNA2	DC	0.0225699	0.617847	0.73433	1763
PRAD	DNA2	Effector_memory	0.0204296	0.65157	0.910214	1763
PRAD	DNA2	Exhausted	-0.0310049	0.493069	0.658165	1763
PRAD	DNA2	Gamma_delta	-0.0802889	0.0754993	0.68375	1763
PRAD	DNA2	InfiltrationScore	0.0019881	0.964951	0.984488	1763
PRAD	DNA2	MAIT	-0.0561321	0.21438	0.777088	1763
PRAD	DNA2	Macrophage	0.0451939	0.317607	0.461448	1763
PRAD	DNA2	Monocyte	0.0894249	0.047654	0.155161	1763
PRAD	DNA2	NK	-0.0948946	0.0355437	0.2054	1763
PRAD	DNA2	NKT	-0.0290923	0.520137	0.838883	1763
PRAD	DNA2	Neutrophil	0.0192772	0.670031	0.941782	1763
PRAD	DNA2	Tfh	-0.0538265	0.233834	0.446315	1763
PRAD	DNA2	Th1	-0.0521064	0.24914	0.633166	1763
PRAD	DNA2	Th17	0.0158695	0.72576	0.873632	1763
PRAD	DNA2	Th2	-0.053511	0.236591	0.606505	1763
PRAD	DNA2	Tr1	0.0243068	0.591054	0.945786	1763
PRAD	DNA2	iTreg	0.00649781	0.885803	0.954418	1763
PRAD	DNA2	nTreg	0.0919492	0.041692	0.305102	1763
READ	DNA2	Bcell	-0.0426804	0.684586	0.931909	1763
READ	DNA2	CD4_T	-0.184481	0.0766882	0.891409	1763
READ	DNA2	CD4_naive	-0.0971004	0.354483	0.700442	1763
READ	DNA2	CD8_T	0.126408	0.227278	0.836468	1763
READ	DNA2	CD8_naive	-0.0646612	0.538039	0.890314	1763
READ	DNA2	Central_memory	0.0301512	0.774188	0.999151	1763
READ	DNA2	Cytotoxic	0.194284	0.0620281	0.462721	1763
READ	DNA2	DC	0.0773733	0.461015	0.988383	1763
READ	DNA2	Effector_memory	0.134252	0.199498	0.912011	1763
READ	DNA2	Exhausted	0.156931	0.133035	0.60347	1763
READ	DNA2	Gamma_delta	-0.0432001	0.680952	0.856885	1763
READ	DNA2	InfiltrationScore	0.130339	0.213035	0.945179	1763
READ	DNA2	MAIT	0.0729118	0.487336	0.749347	1763
READ	DNA2	Macrophage	0.0499496	0.634446	0.961864	1763
READ	DNA2	Monocyte	0.0555464	0.59692	0.892799	1763
READ	DNA2	NK	0.120556	0.249698	0.663732	1763
READ	DNA2	NKT	-0.0622157	0.553552	0.961708	1763
READ	DNA2	Neutrophil	-0.0696129	0.5073	0.996894	1763
READ	DNA2	Tfh	0.012263	0.907125	0.999551	1763
READ	DNA2	Th1	0.134469	0.198765	0.733125	1763
READ	DNA2	Th17	0.0366565	0.727211	0.950777	1763
READ	DNA2	Th2	-0.029249	0.780773	0.99628	1763
READ	DNA2	Tr1	-0.00858923	0.934875	0.999802	1763
READ	DNA2	iTreg	0.0533375	0.611613	0.997264	1763
READ	DNA2	nTreg	0.159302	0.127202	0.994384	1763
SARC	DNA2	Bcell	-0.0723329	0.249775	0.524196	1763
SARC	DNA2	CD4_T	-0.12902	0.0395162	0.128346	1763
SARC	DNA2	CD4_naive	-0.128677	0.0400486	0.206191	1763
SARC	DNA2	CD8_T	0.0826744	0.188183	0.732865	1763
SARC	DNA2	CD8_naive	0.0783622	0.212356	0.7727	1763
SARC	DNA2	Central_memory	-0.103614	0.0987579	0.418114	1763
SARC	DNA2	Cytotoxic	0.124457	0.0471028	0.50299	1763
SARC	DNA2	DC	-0.0313384	0.618416	0.814622	1763
SARC	DNA2	Effector_memory	-0.16277	0.00921852	0.231221	1763
SARC	DNA2	Exhausted	0.0915617	0.144839	0.506139	1763
SARC	DNA2	Gamma_delta	-0.0438621	0.485605	0.906304	1763
SARC	DNA2	InfiltrationScore	0.0940659	0.134119	0.582962	1763
SARC	DNA2	MAIT	0.112775	0.0722143	0.81026	1763
SARC	DNA2	Macrophage	0.143945	0.0214874	0.0968819	1763
SARC	DNA2	Monocyte	0.137746	0.0278554	0.114556	1763
SARC	DNA2	NK	-0.0460675	0.463916	0.72654	1763
SARC	DNA2	NKT	-0.352073	7.44048e-09	2.42965e-06	1763
SARC	DNA2	Neutrophil	0.0237967	0.705289	0.921477	1763
SARC	DNA2	Tfh	0.0408834	0.515744	0.833348	1763
SARC	DNA2	Th1	-0.0591627	0.346738	0.884515	1763
SARC	DNA2	Th17	0.0409408	0.515155	0.85856	1763
SARC	DNA2	Th2	-0.0303384	0.629666	0.860014	1763
SARC	DNA2	Tr1	0.0671445	0.285453	0.787515	1763
SARC	DNA2	iTreg	0.105815	0.0917624	0.273799	1763
SARC	DNA2	nTreg	0.0881656	0.160406	0.455796	1763
SKCM	DNA2	Bcell	0.17587	0.000714119	0.0177227	1763
SKCM	DNA2	CD4_T	0.109438	0.0361112	0.13347	1763
SKCM	DNA2	CD4_naive	-0.101862	0.0511982	0.416364	1763
SKCM	DNA2	CD8_T	0.18862	0.000279294	0.00807509	1763
SKCM	DNA2	CD8_naive	-0.193079	0.000198185	0.00820431	1763
SKCM	DNA2	Central_memory	0.161106	0.00196107	0.0202738	1763
SKCM	DNA2	Cytotoxic	0.141654	0.00656474	0.0335267	1763
SKCM	DNA2	DC	0.0257546	0.622871	0.879204	1763
SKCM	DNA2	Effector_memory	-0.115291	0.0272095	0.229782	1763
SKCM	DNA2	Exhausted	0.0698835	0.181601	0.431124	1763
SKCM	DNA2	Gamma_delta	0.0567644	0.278093	0.674319	1763
SKCM	DNA2	InfiltrationScore	0.119138	0.0224478	0.113985	1763
SKCM	DNA2	MAIT	-0.031011	0.553716	0.807267	1763
SKCM	DNA2	Macrophage	-0.00512915	0.921991	0.980075	1763
SKCM	DNA2	Monocyte	-0.191945	0.000216415	0.00372251	1763
SKCM	DNA2	NK	0.135221	0.00949911	0.045041	1763
SKCM	DNA2	NKT	-0.102829	0.0490187	0.267216	1763
SKCM	DNA2	Neutrophil	-0.169366	0.00112562	0.00669641	1763
SKCM	DNA2	Tfh	0.187537	0.000303219	0.00368935	1763
SKCM	DNA2	Th1	0.0582133	0.26599	0.485456	1763
SKCM	DNA2	Th17	-0.0659733	0.207334	0.622649	1763
SKCM	DNA2	Th2	0.185678	0.00034878	0.00734725	1763
SKCM	DNA2	Tr1	-0.0196066	0.708134	0.97086	1763
SKCM	DNA2	iTreg	0.116982	0.0250192	0.0926209	1763
SKCM	DNA2	nTreg	-0.103144	0.048326	0.363543	1763
STAD	DNA2	Bcell	0.0340884	0.489653	0.708745	1763
STAD	DNA2	CD4_T	0.0911489	0.0642264	0.203306	1763
STAD	DNA2	CD4_naive	-0.0554114	0.261207	0.90518	1763
STAD	DNA2	CD8_T	0.081855	0.0966659	0.244313	1763
STAD	DNA2	CD8_naive	-0.0318747	0.518297	0.680261	1763
STAD	DNA2	Central_memory	0.0594897	0.227672	0.407999	1763
STAD	DNA2	Cytotoxic	-0.00842423	0.864472	0.911318	1763
STAD	DNA2	DC	-0.103882	0.0348204	0.25716	1763
STAD	DNA2	Effector_memory	0.00249842	0.959628	0.996096	1763
STAD	DNA2	Exhausted	-0.108201	0.0278988	0.121024	1763
STAD	DNA2	Gamma_delta	0.056064	0.255624	0.558242	1763
STAD	DNA2	InfiltrationScore	-0.0311296	0.52813	0.703747	1763
STAD	DNA2	MAIT	-0.0184229	0.70893	0.886267	1763
STAD	DNA2	Macrophage	-0.0386122	0.433859	0.650518	1763
STAD	DNA2	Monocyte	-0.0358169	0.467892	0.670946	1763
STAD	DNA2	NK	0.0017641	0.971488	0.987854	1763
STAD	DNA2	NKT	-0.0423655	0.390482	0.806417	1763
STAD	DNA2	Neutrophil	-0.06683	0.175244	0.285526	1763
STAD	DNA2	Tfh	0.0411535	0.404193	0.543325	1763
STAD	DNA2	Th1	-0.0615312	0.212084	0.423933	1763
STAD	DNA2	Th17	0.0235219	0.633619	0.803752	1763
STAD	DNA2	Th2	0.171398	0.000467744	0.0120077	1763
STAD	DNA2	Tr1	0.0149735	0.761591	0.903946	1763
STAD	DNA2	iTreg	-0.0132109	0.788949	0.877368	1763
STAD	DNA2	nTreg	-0.0130709	0.791134	0.922864	1763
TGCT	DNA2	Bcell	0.298749	0.000204429	0.0009963	1763
TGCT	DNA2	CD4_T	0.025187	0.759647	0.952018	1763
TGCT	DNA2	CD4_naive	-0.135094	0.099294	0.443462	1763
TGCT	DNA2	CD8_T	0.231436	0.00437764	0.0174187	1763
TGCT	DNA2	CD8_naive	-0.233289	0.00406536	0.0156903	1763
TGCT	DNA2	Central_memory	0.337851	2.3557e-05	0.000114467	1763
TGCT	DNA2	Cytotoxic	0.190346	0.0196416	0.0585302	1763
TGCT	DNA2	DC	0.0702082	0.393254	0.668624	1763
TGCT	DNA2	Effector_memory	-0.0439655	0.59319	0.745709	1763
TGCT	DNA2	Exhausted	0.128401	0.117368	0.290344	1763
TGCT	DNA2	Gamma_delta	-0.177219	0.0300427	0.448479	1763
TGCT	DNA2	InfiltrationScore	0.0534043	0.5163	0.696819	1763
TGCT	DNA2	MAIT	0.0045395	0.956033	0.978496	1763
TGCT	DNA2	Macrophage	-0.0976477	0.234529	0.428363	1763
TGCT	DNA2	Monocyte	-0.262996	0.00114788	0.00382627	1763
TGCT	DNA2	NK	0.182399	0.0254828	0.0992954	1763
TGCT	DNA2	NKT	-0.051171	0.534022	0.740898	1763
TGCT	DNA2	Neutrophil	-0.216296	0.00784989	0.0289259	1763
TGCT	DNA2	Tfh	0.290655	0.000308297	0.00133738	1763
TGCT	DNA2	Th1	0.0871612	0.288875	0.5243	1763
TGCT	DNA2	Th17	-0.10628	0.195516	0.393242	1763
TGCT	DNA2	Th2	-0.198279	0.0150032	0.0784153	1763
TGCT	DNA2	Tr1	0.278671	0.000554138	0.0170896	1763
TGCT	DNA2	iTreg	-0.0245559	0.765493	0.913826	1763
TGCT	DNA2	nTreg	-0.0257851	0.75412	0.856088	1763
THCA	DNA2	Bcell	0.02738	0.542542	0.917128	1763
THCA	DNA2	CD4_T	0.0195161	0.664268	0.954926	1763
THCA	DNA2	CD4_naive	-0.00136354	0.975811	0.98833	1763
THCA	DNA2	CD8_T	-0.0114638	0.798775	0.926549	1763
THCA	DNA2	CD8_naive	-0.070752	0.115185	0.629936	1763
THCA	DNA2	Central_memory	0.0148031	0.742004	0.826063	1763
THCA	DNA2	Cytotoxic	-0.0249865	0.578402	0.752986	1763
THCA	DNA2	DC	-0.0547265	0.223267	0.354901	1763
THCA	DNA2	Effector_memory	-0.00806873	0.8576	0.976114	1763
THCA	DNA2	Exhausted	0.0267887	0.551298	0.999701	1763
THCA	DNA2	Gamma_delta	-0.032617	0.46814	0.61981	1763
THCA	DNA2	InfiltrationScore	-0.0646496	0.15011	0.324339	1763
THCA	DNA2	MAIT	0.115068	0.0102483	0.0183471	1763
THCA	DNA2	Macrophage	-0.0424678	0.344762	0.708265	1763
THCA	DNA2	Monocyte	-0.0583099	0.194369	0.435931	1763
THCA	DNA2	NK	-0.0398979	0.374768	0.592548	1763
THCA	DNA2	NKT	-0.0274656	0.54128	0.697429	1763
THCA	DNA2	Neutrophil	0.0122648	0.785048	0.832485	1763
THCA	DNA2	Tfh	-0.00777418	0.862746	0.975927	1763
THCA	DNA2	Th1	-0.0207396	0.644624	0.757807	1763
THCA	DNA2	Th17	0.0023409	0.958484	0.996402	1763
THCA	DNA2	Th2	0.03553	0.429327	0.709082	1763
THCA	DNA2	Tr1	-0.100918	0.0244549	0.0713473	1763
THCA	DNA2	iTreg	-0.0247833	0.581496	0.700011	1763
THCA	DNA2	nTreg	-0.0239992	0.59351	0.731062	1763
THYM	DNA2	Bcell	0.0234813	0.799895	0.86835	1763
THYM	DNA2	CD4_T	0.108135	0.241758	0.535405	1763
THYM	DNA2	CD4_naive	0.135898	0.14057	0.32859	1763
THYM	DNA2	CD8_T	-0.174705	0.0573902	0.17594	1763
THYM	DNA2	CD8_naive	0.0332147	0.719891	0.786021	1763
THYM	DNA2	Central_memory	0.181198	0.0485945	0.249696	1763
THYM	DNA2	Cytotoxic	-0.113056	0.220874	0.652366	1763
THYM	DNA2	DC	-0.0463288	0.616848	0.671611	1763
THYM	DNA2	Effector_memory	0.0199999	0.829072	0.942588	1763
THYM	DNA2	Exhausted	-0.142974	0.120859	0.222074	1763
THYM	DNA2	Gamma_delta	-0.181573	0.0481231	0.174602	1763
THYM	DNA2	InfiltrationScore	-0.139652	0.129828	0.309758	1763
THYM	DNA2	MAIT	-0.138429	0.133257	0.281278	1763
THYM	DNA2	Macrophage	-0.0788658	0.393896	0.574163	1763
THYM	DNA2	Monocyte	0.000790093	0.993196	0.995649	1763
THYM	DNA2	NK	-0.152471	0.0978436	0.258112	1763
THYM	DNA2	NKT	-0.00977376	0.915982	0.923367	1763
THYM	DNA2	Neutrophil	0.122191	0.185556	0.327735	1763
THYM	DNA2	Tfh	-0.15216	0.0985369	0.194883	1763
THYM	DNA2	Th1	-0.131707	0.153346	0.449428	1763
THYM	DNA2	Th17	0.209692	0.0220891	0.154102	1763
THYM	DNA2	Th2	-0.238231	0.00907974	0.0728963	1763
THYM	DNA2	Tr1	0.0634001	0.493342	0.98203	1763
THYM	DNA2	iTreg	0.0704766	0.446274	0.704015	1763
THYM	DNA2	nTreg	0.11217	0.224539	0.456623	1763
UCEC	DNA2	Bcell	0.00095734	0.989939	0.99372	1763
UCEC	DNA2	CD4_T	0.0151836	0.841473	0.987374	1763
UCEC	DNA2	CD4_naive	0.00784943	0.91765	0.999672	1763
UCEC	DNA2	CD8_T	0.0230542	0.761349	0.910818	1763
UCEC	DNA2	CD8_naive	0.076452	0.313214	0.803833	1763
UCEC	DNA2	Central_memory	0.0156781	0.836382	0.982615	1763
UCEC	DNA2	Cytotoxic	-0.0362999	0.632438	0.907429	1763
UCEC	DNA2	DC	-0.0359535	0.635691	0.93999	1763
UCEC	DNA2	Effector_memory	-0.134717	0.0746479	0.290436	1763
UCEC	DNA2	Exhausted	-0.0193836	0.798457	0.916087	1763
UCEC	DNA2	Gamma_delta	-0.0903203	0.233209	0.803275	1763
UCEC	DNA2	InfiltrationScore	-0.032286	0.670559	0.906199	1763
UCEC	DNA2	MAIT	0.0365238	0.630338	0.99996	1763
UCEC	DNA2	Macrophage	-0.0442449	0.559841	0.86833	1763
UCEC	DNA2	Monocyte	0.0386837	0.61024	0.872849	1763
UCEC	DNA2	NK	-0.0578557	0.445635	0.975101	1763
UCEC	DNA2	NKT	-0.105478	0.163548	0.881832	1763
UCEC	DNA2	Neutrophil	0.0661051	0.383379	0.980721	1763
UCEC	DNA2	Tfh	-0.0281023	0.711207	0.896425	1763
UCEC	DNA2	Th1	-0.042849	0.572302	0.79377	1763
UCEC	DNA2	Th17	-0.0928387	0.220381	0.747654	1763
UCEC	DNA2	Th2	-0.0179492	0.813088	0.895046	1763
UCEC	DNA2	Tr1	0.109867	0.146624	0.999977	1763
UCEC	DNA2	iTreg	-0.217374	0.00375573	0.77326	1763
UCEC	DNA2	nTreg	-0.114283	0.130972	0.512536	1763
UCS	DNA2	Bcell	0.1131	0.406573	0.962063	1763
UCS	DNA2	CD4_T	-0.0384201	0.778611	0.960905	1763
UCS	DNA2	CD4_naive	0.020857	0.878733	0.978452	1763
UCS	DNA2	CD8_T	-0.13665	0.315256	0.999917	1763
UCS	DNA2	CD8_naive	-0.142474	0.294876	0.776157	1763
UCS	DNA2	Central_memory	0.213054	0.114898	0.752768	1763
UCS	DNA2	Cytotoxic	0.0183609	0.893156	0.999834	1763
UCS	DNA2	DC	-0.0174497	0.898429	0.98302	1763
UCS	DNA2	Effector_memory	0.00902659	0.947357	0.990613	1763
UCS	DNA2	Exhausted	-0.03041	0.823935	0.974672	1763
UCS	DNA2	Gamma_delta	0.181646	0.180301	0.999066	1763
UCS	DNA2	InfiltrationScore	-0.0237375	0.862138	0.965351	1763
UCS	DNA2	MAIT	0.00837521	0.951151	0.992698	1763
UCS	DNA2	Macrophage	0.116724	0.391601	0.753681	1763
UCS	DNA2	Monocyte	0.0177763	0.896539	0.995854	1763
UCS	DNA2	NK	-0.00699062	0.959219	0.987318	1763
UCS	DNA2	NKT	0.208338	0.123351	0.878334	1763
UCS	DNA2	Neutrophil	-0.0656021	0.630967	0.978698	1763
UCS	DNA2	Tfh	0.00572513	0.966597	0.999112	1763
UCS	DNA2	Th1	-0.139667	0.304588	0.974595	1763
UCS	DNA2	Th17	-0.0639036	0.639853	0.980304	1763
UCS	DNA2	Th2	0.0257212	0.850744	0.992668	1763
UCS	DNA2	Tr1	0.023669	0.862532	0.998991	1763
UCS	DNA2	iTreg	-0.0362337	0.790917	0.993101	1763
UCS	DNA2	nTreg	-0.0243131	0.858829	0.997527	1763
UVM	DNA2	Bcell	-0.13944	0.217354	0.497239	1763
UVM	DNA2	CD4_T	-0.0679557	0.549212	0.904985	1763
UVM	DNA2	CD4_naive	0.0385273	0.734383	0.954834	1763
UVM	DNA2	CD8_T	0.041341	0.715782	0.820988	1763
UVM	DNA2	CD8_naive	0.123462	0.275237	0.724258	1763
UVM	DNA2	Central_memory	0.0499152	0.660152	0.756731	1763
UVM	DNA2	Cytotoxic	0.120948	0.285207	0.627731	1763
UVM	DNA2	DC	-0.00478824	0.966376	0.997952	1763
UVM	DNA2	Effector_memory	0.0447576	0.693417	0.794908	1763
UVM	DNA2	Exhausted	0.0429161	0.705441	0.90353	1763
UVM	DNA2	Gamma_delta	-0.0543486	0.632072	0.687636	1763
UVM	DNA2	InfiltrationScore	0.0154348	0.89191	0.999386	1763
UVM	DNA2	MAIT	0.11125	0.325879	0.515497	1763
UVM	DNA2	Macrophage	-0.0704669	0.534515	0.974391	1763
UVM	DNA2	Monocyte	0.0729106	0.520402	0.923339	1763
UVM	DNA2	NK	0.107611	0.342053	0.999053	1763
UVM	DNA2	NKT	-0.063993	0.572795	0.767271	1763
UVM	DNA2	Neutrophil	-0.0773738	0.495123	0.719449	1763
UVM	DNA2	Tfh	0.0953178	0.400321	0.67587	1763
UVM	DNA2	Th1	0.077545	0.494166	0.683984	1763
UVM	DNA2	Th17	-0.00319797	0.97754	0.985336	1763
UVM	DNA2	Th2	0.0311469	0.783878	0.883128	1763
UVM	DNA2	Tr1	0.149333	0.18614	0.658321	1763
UVM	DNA2	iTreg	0.1014	0.370794	0.610988	1763
UVM	DNA2	nTreg	0.169265	0.133362	0.308139	1763

## Sheet: Immune-Methylation
cancertype	symbol	cell_type	cor	p_value	fdr	entrez
ACC	DNA2	Bcell	-0.217841	0.0537827	0.157451	1763
ACC	DNA2	CD4_T	0.0693114	0.543875	0.874049	1763
ACC	DNA2	CD4_naive	0.0548032	0.631442	0.808654	1763
ACC	DNA2	CD8_T	0.20998	0.0632601	0.166628	1763
ACC	DNA2	CD8_naive	-0.246777	0.0283455	0.138877	1763
ACC	DNA2	Central_memory	-0.025289	0.824916	0.99742	1763
ACC	DNA2	Cytotoxic	0.24738	0.0279491	0.090201	1763
ACC	DNA2	DC	0.102933	0.366681	0.627073	1763
ACC	DNA2	Effector_memory	-0.0685213	0.548487	0.893617	1763
ACC	DNA2	Exhausted	0.147871	0.193421	0.419465	1763
ACC	DNA2	Gamma_delta	-0.015437	0.89259	0.959925	1763
ACC	DNA2	InfiltrationScore	0.191744	0.0904851	0.247081	1763
ACC	DNA2	MAIT	0.254837	0.023421	0.121561	1763
ACC	DNA2	Macrophage	0.164125	0.148362	0.391938	1763
ACC	DNA2	Monocyte	-0.129156	0.256615	0.997715	1763
ACC	DNA2	NK	0.266306	0.0176797	0.0828358	1763
ACC	DNA2	NKT	0.157711	0.165097	0.443852	1763
ACC	DNA2	Neutrophil	-0.198909	0.0788546	0.195873	1763
ACC	DNA2	Tfh	0.159814	0.159464	0.353401	1763
ACC	DNA2	Th1	0.31275	0.00501229	0.0241343	1763
ACC	DNA2	Th17	0.0406332	0.72218	0.877576	1763
ACC	DNA2	Th2	0.244022	0.0302181	0.109149	1763
ACC	DNA2	Tr1	-0.20406	0.0712553	0.503224	1763
ACC	DNA2	iTreg	0.153958	0.175516	0.35654	1763
ACC	DNA2	nTreg	0.215625	0.0563285	0.271914	1763
BLCA	DNA2	Bcell	-0.123957	0.0121114	0.0963293	1763
BLCA	DNA2	CD4_T	0.0630694	0.203067	0.362465	1763
BLCA	DNA2	CD4_naive	-0.381128	1.37449e-15	2.9735e-14	1763
BLCA	DNA2	CD8_T	0.183825	0.000185382	0.00117075	1763
BLCA	DNA2	CD8_naive	-0.390021	2.60921e-16	3.50383e-15	1763
BLCA	DNA2	Central_memory	0.238904	1.02015e-06	1.5066e-05	1763
BLCA	DNA2	Cytotoxic	0.567954	2.63695e-36	6.12331e-35	1763
BLCA	DNA2	DC	0.297519	8.35265e-10	1.6943e-08	1763
BLCA	DNA2	Effector_memory	-0.019982	0.687011	0.870446	1763
BLCA	DNA2	Exhausted	0.521797	6.12751e-30	1.35564e-28	1763
BLCA	DNA2	Gamma_delta	-0.054197	0.274167	0.606797	1763
BLCA	DNA2	InfiltrationScore	0.591777	5.28958e-40	1.07171e-38	1763
BLCA	DNA2	MAIT	-0.0531195	0.283835	0.556585	1763
BLCA	DNA2	Macrophage	0.532894	2.2152e-31	4.44142e-30	1763
BLCA	DNA2	Monocyte	0.063385	0.20081	0.409251	1763
BLCA	DNA2	NK	0.561413	2.42412e-35	6.61308e-34	1763
BLCA	DNA2	NKT	0.31808	4.55294e-11	5.18203e-10	1763
BLCA	DNA2	Neutrophil	-0.515996	3.31301e-29	5.87423e-28	1763
BLCA	DNA2	Tfh	0.302524	4.1998e-10	3.61237e-09	1763
BLCA	DNA2	Th1	0.459704	8.8906e-23	1.70745e-21	1763
BLCA	DNA2	Th17	-0.221531	6.10263e-06	4.2107e-05	1763
BLCA	DNA2	Th2	0.454499	3.05765e-22	1.13641e-20	1763
BLCA	DNA2	Tr1	0.308496	1.8175e-10	3.62726e-09	1763
BLCA	DNA2	iTreg	0.428156	1.15731e-19	1.86494e-18	1763
BLCA	DNA2	nTreg	-0.0937069	0.0582951	0.23793	1763
BRCA	DNA2	Bcell	0.150031	7.6134e-05	0.000233861	1763
BRCA	DNA2	CD4_T	0.196769	1.88492e-07	7.41554e-07	1763
BRCA	DNA2	CD4_naive	-0.0942334	0.0132739	0.119472	1763
BRCA	DNA2	CD8_T	0.310546	6.83232e-17	6.24716e-16	1763
BRCA	DNA2	CD8_naive	-0.147321	0.000102753	0.000258274	1763
BRCA	DNA2	Central_memory	0.299225	9.71083e-16	1.14039e-14	1763
BRCA	DNA2	Cytotoxic	0.371592	5.12377e-24	3.72115e-23	1763
BRCA	DNA2	DC	-0.0138212	0.717044	0.82671	1763
BRCA	DNA2	Effector_memory	-0.134055	0.000414164	0.00180959	1763
BRCA	DNA2	Exhausted	0.192125	3.67625e-07	1.33494e-06	1763
BRCA	DNA2	Gamma_delta	0.209008	2.99799e-08	3.5255e-07	1763
BRCA	DNA2	InfiltrationScore	0.23906	2.00889e-10	9.60916e-10	1763
BRCA	DNA2	MAIT	0.0200392	0.599247	0.774021	1763
BRCA	DNA2	Macrophage	-0.0161249	0.672422	0.827253	1763
BRCA	DNA2	Monocyte	-0.224631	2.42702e-09	2.64339e-08	1763
BRCA	DNA2	NK	0.345752	8.29926e-21	5.94976e-20	1763
BRCA	DNA2	NKT	-0.0285154	0.454562	0.551603	1763
BRCA	DNA2	Neutrophil	-0.401092	4.70848e-28	3.89657e-27	1763
BRCA	DNA2	Tfh	0.365659	2.96924e-23	2.4224e-22	1763
BRCA	DNA2	Th1	0.304132	3.11778e-16	2.03333e-15	1763
BRCA	DNA2	Th17	-0.240234	1.62823e-10	7.36588e-10	1763
BRCA	DNA2	Th2	0.000142319	0.997023	0.998513	1763
BRCA	DNA2	Tr1	0.127155	0.000815028	0.00659317	1763
BRCA	DNA2	iTreg	0.299083	1.00336e-15	1.04344e-14	1763
BRCA	DNA2	nTreg	0.0302661	0.427331	0.623322	1763
CESC	DNA2	Bcell	0.0786037	0.167431	0.388872	1763
CESC	DNA2	CD4_T	0.12885	0.0232724	0.0698034	1763
CESC	DNA2	CD4_naive	-0.017155	0.763531	0.927786	1763
CESC	DNA2	CD8_T	0.192997	0.00063427	0.0045048	1763
CESC	DNA2	CD8_naive	-0.162352	0.00415705	0.018939	1763
CESC	DNA2	Central_memory	0.216329	0.00012352	0.000976855	1763
CESC	DNA2	Cytotoxic	0.272312	1.13037e-06	1.0558e-05	1763
CESC	DNA2	DC	0.152772	0.007043	0.0273429	1763
CESC	DNA2	Effector_memory	-0.281472	4.70355e-07	9.96046e-06	1763
CESC	DNA2	Exhausted	0.185394	0.00103997	0.0073412	1763
CESC	DNA2	Gamma_delta	0.0764743	0.179273	0.529454	1763
CESC	DNA2	InfiltrationScore	0.297925	8.98125e-08	1.13637e-06	1763
CESC	DNA2	MAIT	-0.0166277	0.770594	0.907756	1763
CESC	DNA2	Macrophage	0.188546	0.000849141	0.00565174	1763
CESC	DNA2	Monocyte	-0.0054567	0.923769	0.966325	1763
CESC	DNA2	NK	0.171923	0.00238606	0.012913	1763
CESC	DNA2	NKT	0.098373	0.083767	0.273525	1763
CESC	DNA2	Neutrophil	-0.276172	7.84198e-07	9.17464e-06	1763
CESC	DNA2	Tfh	0.216736	0.00011985	0.00083779	1763
CESC	DNA2	Th1	0.162143	0.00420643	0.0208452	1763
CESC	DNA2	Th17	-0.19329	0.000622103	0.00468816	1763
CESC	DNA2	Th2	0.0171726	0.763296	0.913368	1763
CESC	DNA2	Tr1	0.237315	2.422e-05	0.000193758	1763
CESC	DNA2	iTreg	0.141973	0.0123392	0.0531907	1763
CESC	DNA2	nTreg	-0.0511508	0.369424	0.684867	1763
CHOL	DNA2	Bcell	0.00193125	0.991081	0.995294	1763
CHOL	DNA2	CD4_T	0.315369	0.0609903	0.388679	1763
CHOL	DNA2	CD4_naive	-0.440513	0.00716993	0.352755	1763
CHOL	DNA2	CD8_T	0.493692	0.00221431	0.067984	1763
CHOL	DNA2	CD8_naive	0.180342	0.292559	0.999727	1763
CHOL	DNA2	Central_memory	0.366788	0.0277794	0.201149	1763
CHOL	DNA2	Cytotoxic	0.482528	0.0028782	0.0579352	1763
CHOL	DNA2	DC	0.252526	0.137309	0.999686	1763
CHOL	DNA2	Effector_memory	0.192678	0.260227	0.620008	1763
CHOL	DNA2	Exhausted	0.375704	0.0239389	0.998541	1763
CHOL	DNA2	Gamma_delta	0.190593	0.265519	0.958934	1763
CHOL	DNA2	InfiltrationScore	0.281761	0.0959476	0.403954	1763
CHOL	DNA2	MAIT	0.192003	0.261931	0.999553	1763
CHOL	DNA2	Macrophage	0.0613979	0.722049	0.999537	1763
CHOL	DNA2	Monocyte	-0.463083	0.00445323	0.0806657	1763
CHOL	DNA2	NK	0.478471	0.0031592	0.119146	1763
CHOL	DNA2	NKT	0.161255	0.347446	0.706978	1763
CHOL	DNA2	Neutrophil	-0.616573	6.2206e-05	0.00362349	1763
CHOL	DNA2	Tfh	0.591242	0.000146379	0.00550832	1763
CHOL	DNA2	Th1	0.66864	8.30249e-06	0.00607886	1763
CHOL	DNA2	Th17	-0.577718	0.00022465	0.0572589	1763
CHOL	DNA2	Th2	0.0254908	0.882681	0.999758	1763
CHOL	DNA2	Tr1	0.266804	0.11572	0.326632	1763
CHOL	DNA2	iTreg	0.3991	0.0158984	0.333847	1763
CHOL	DNA2	nTreg	0.533342	0.000809792	0.999274	1763
COAD	DNA2	Bcell	-0.0148774	0.806688	0.928522	1763
COAD	DNA2	CD4_T	0.147297	0.0148555	0.0404254	1763
COAD	DNA2	CD4_naive	-0.0314814	0.604528	0.818843	1763
COAD	DNA2	CD8_T	0.16296	0.00697062	0.0214839	1763
COAD	DNA2	CD8_naive	0.115006	0.0577229	0.158282	1763
COAD	DNA2	Central_memory	0.159516	0.00827927	0.0383136	1763
COAD	DNA2	Cytotoxic	0.259556	1.4019e-05	5.74e-05	1763
COAD	DNA2	DC	0.217118	0.000301362	0.00231623	1763
COAD	DNA2	Effector_memory	-0.190806	0.00153857	0.0153738	1763
COAD	DNA2	Exhausted	0.180217	0.00280329	0.0113484	1763
COAD	DNA2	Gamma_delta	0.0632234	0.297936	0.735053	1763
COAD	DNA2	InfiltrationScore	0.30319	3.26865e-07	1.57402e-06	1763
COAD	DNA2	MAIT	0.0339608	0.576359	0.803726	1763
COAD	DNA2	Macrophage	0.235467	8.563e-05	0.000494769	1763
COAD	DNA2	Monocyte	0.0542803	0.371642	0.711794	1763
COAD	DNA2	NK	0.215713	0.000330455	0.00111345	1763
COAD	DNA2	NKT	-0.0394677	0.516096	0.729054	1763
COAD	DNA2	Neutrophil	-0.33032	2.26488e-08	1.15193e-07	1763
COAD	DNA2	Tfh	0.0740094	0.222883	0.385153	1763
COAD	DNA2	Th1	0.113752	0.0605239	0.148767	1763
COAD	DNA2	Th17	-0.18334	0.00235646	0.0246631	1763
COAD	DNA2	Th2	0.27991	2.62859e-06	1.6972e-05	1763
COAD	DNA2	Tr1	0.182649	0.00244934	0.0111724	1763
COAD	DNA2	iTreg	0.242683	5.0754e-05	0.00027419	1763
COAD	DNA2	nTreg	-0.060061	0.322805	0.536724	1763
DLBC	DNA2	Bcell	0.193361	0.187906	0.42351	1763
DLBC	DNA2	CD4_T	-0.371621	0.00930428	0.0757022	1763
DLBC	DNA2	CD4_naive	-0.148999	0.312139	0.76745	1763
DLBC	DNA2	CD8_T	0.207	0.158046	0.297371	1763
DLBC	DNA2	CD8_naive	-0.239338	0.101342	0.902321	1763
DLBC	DNA2	Central_memory	-0.372757	0.00907425	0.042155	1763
DLBC	DNA2	Cytotoxic	0.0891443	0.54682	0.826652	1763
DLBC	DNA2	DC	0.150255	0.308032	0.75106	1763
DLBC	DNA2	Effector_memory	0.136899	0.35349	0.588549	1763
DLBC	DNA2	Exhausted	0.370143	0.00961103	0.823016	1763
DLBC	DNA2	Gamma_delta	0.312892	0.0303624	0.41102	1763
DLBC	DNA2	InfiltrationScore	0.231239	0.113796	0.371399	1763
DLBC	DNA2	MAIT	-0.0289359	0.845213	0.915198	1763
DLBC	DNA2	Macrophage	0.166318	0.258559	0.999089	1763
DLBC	DNA2	Monocyte	0.136225	0.355886	0.923588	1763
DLBC	DNA2	NK	0.124701	0.398398	0.666009	1763
DLBC	DNA2	NKT	-0.00766555	0.95876	0.999823	1763
DLBC	DNA2	Neutrophil	0.0354506	0.810943	0.915059	1763
DLBC	DNA2	Tfh	-0.155934	0.289892	0.561117	1763
DLBC	DNA2	Th1	0.253428	0.0822081	0.29771	1763
DLBC	DNA2	Th17	-0.323082	0.0251029	0.139663	1763
DLBC	DNA2	Th2	0.24448	0.0939968	0.247862	1763
DLBC	DNA2	Tr1	-0.125102	0.396872	0.904852	1763
DLBC	DNA2	iTreg	-0.279009	0.0548065	0.174884	1763
DLBC	DNA2	nTreg	-0.0835618	0.572304	0.887494	1763
ESCA	DNA2	Bcell	-0.0644382	0.380931	0.580617	1763
ESCA	DNA2	CD4_T	0.00842388	0.908901	0.94775	1763
ESCA	DNA2	CD4_naive	0.00407493	0.955859	0.977782	1763
ESCA	DNA2	CD8_T	0.0112509	0.878535	0.975859	1763
ESCA	DNA2	CD8_naive	-0.0772812	0.293125	0.54868	1763
ESCA	DNA2	Central_memory	0.0391209	0.595013	0.731642	1763
ESCA	DNA2	Cytotoxic	0.0937341	0.201951	0.414487	1763
ESCA	DNA2	DC	0.160925	0.0277907	0.0699202	1763
ESCA	DNA2	Effector_memory	-0.0542554	0.460819	0.822545	1763
ESCA	DNA2	Exhausted	0.102797	0.161509	0.443829	1763
ESCA	DNA2	Gamma_delta	0.0385665	0.600245	0.758868	1763
ESCA	DNA2	InfiltrationScore	0.170545	0.0196141	0.061118	1763
ESCA	DNA2	MAIT	0.0696259	0.343697	0.538871	1763
ESCA	DNA2	Macrophage	0.143672	0.049798	0.133374	1763
ESCA	DNA2	Monocyte	-0.0128817	0.861095	0.945869	1763
ESCA	DNA2	NK	0.102449	0.16294	0.34275	1763
ESCA	DNA2	NKT	0.051515	0.483803	0.792451	1763
ESCA	DNA2	Neutrophil	-0.086161	0.24099	0.420177	1763
ESCA	DNA2	Tfh	-0.00846132	0.908498	0.951504	1763
ESCA	DNA2	Th1	0.0283931	0.699686	0.888173	1763
ESCA	DNA2	Th17	-0.0621546	0.398072	0.593489	1763
ESCA	DNA2	Th2	0.101372	0.167432	0.348817	1763
ESCA	DNA2	Tr1	0.0825604	0.261291	0.484389	1763
ESCA	DNA2	iTreg	-0.0278012	0.705654	0.885868	1763
ESCA	DNA2	nTreg	-0.120481	0.100488	0.184533	1763
GBM	DNA2	Bcell	0.105664	0.33877	0.580417	1763
GBM	DNA2	CD4_T	0.0192538	0.861995	0.948183	1763
GBM	DNA2	CD4_naive	0.0837553	0.448774	0.717206	1763
GBM	DNA2	CD8_T	-0.128485	0.244109	0.582777	1763
GBM	DNA2	CD8_naive	0.18385	0.0941175	0.235931	1763
GBM	DNA2	Central_memory	0.0799306	0.46983	0.718704	1763
GBM	DNA2	Cytotoxic	-0.200183	0.0678884	0.184305	1763
GBM	DNA2	DC	-0.154579	0.160328	0.411531	1763
GBM	DNA2	Effector_memory	-0.107627	0.329821	0.751099	1763
GBM	DNA2	Exhausted	0.0225649	0.838558	0.955554	1763
GBM	DNA2	Gamma_delta	0.139531	0.205563	0.427977	1763
GBM	DNA2	InfiltrationScore	-0.260504	0.0166992	0.0678197	1763
GBM	DNA2	MAIT	0.0801418	0.468653	0.751096	1763
GBM	DNA2	Macrophage	-0.188394	0.0861264	0.213667	1763
GBM	DNA2	Monocyte	-0.175006	0.111331	0.464204	1763
GBM	DNA2	NK	-0.194393	0.0764135	0.274486	1763
GBM	DNA2	NKT	0.0329671	0.76593	0.904102	1763
GBM	DNA2	Neutrophil	0.108227	0.327116	0.58616	1763
GBM	DNA2	Tfh	-0.129814	0.239225	0.519383	1763
GBM	DNA2	Th1	-0.166618	0.129822	0.566922	1763
GBM	DNA2	Th17	-0.121056	0.272682	0.572403	1763
GBM	DNA2	Th2	-0.115165	0.296873	0.710438	1763
GBM	DNA2	Tr1	-0.130109	0.238149	0.550277	1763
GBM	DNA2	iTreg	-0.0811057	0.463304	0.784743	1763
GBM	DNA2	nTreg	-0.103805	0.347382	0.579005	1763
HNSC	DNA2	Bcell	-0.130893	0.00263144	0.0088038	1763
HNSC	DNA2	CD4_T	-0.0159182	0.715683	0.808439	1763
HNSC	DNA2	CD4_naive	-0.18204	2.6663e-05	0.000237651	1763
HNSC	DNA2	CD8_T	0.00931746	0.831179	0.886267	1763
HNSC	DNA2	CD8_naive	-0.0726269	0.0961303	0.168964	1763
HNSC	DNA2	Central_memory	0.120542	0.00563798	0.0133913	1763
HNSC	DNA2	Cytotoxic	0.147683	0.000679671	0.00158844	1763
HNSC	DNA2	DC	0.159438	0.00024115	0.00142123	1763
HNSC	DNA2	Effector_memory	-0.116757	0.00734945	0.0205526	1763
HNSC	DNA2	Exhausted	0.0697762	0.109946	0.172792	1763
HNSC	DNA2	Gamma_delta	-0.136899	0.00164897	0.00626849	1763
HNSC	DNA2	InfiltrationScore	0.214092	7.19462e-07	3.10489e-06	1763
HNSC	DNA2	MAIT	0.125551	0.00392605	0.0210283	1763
HNSC	DNA2	Macrophage	0.261735	1.09372e-09	1.74824e-08	1763
HNSC	DNA2	Monocyte	0.10316	0.0179505	0.0571331	1763
HNSC	DNA2	NK	0.0863322	0.0478174	0.0864225	1763
HNSC	DNA2	NKT	0.109139	0.0122589	0.0342763	1763
HNSC	DNA2	Neutrophil	-0.0663576	0.128525	0.210109	1763
HNSC	DNA2	Tfh	0.0025192	0.954036	0.96891	1763
HNSC	DNA2	Th1	0.160602	0.000216775	0.000553747	1763
HNSC	DNA2	Th17	-0.138849	0.00141114	0.00371141	1763
HNSC	DNA2	Th2	-0.0387223	0.375454	0.623289	1763
HNSC	DNA2	Tr1	0.144034	0.000923636	0.00299361	1763
HNSC	DNA2	iTreg	0.236446	4.06713e-08	2.37037e-07	1763
HNSC	DNA2	nTreg	0.0574383	0.188416	0.31373	1763
KICH	DNA2	Bcell	0.16085	0.196979	0.45133	1763
KICH	DNA2	CD4_T	0.0387474	0.757408	0.991109	1763
KICH	DNA2	CD4_naive	0.156757	0.208769	0.666338	1763
KICH	DNA2	CD8_T	-0.128978	0.302014	0.64485	1763
KICH	DNA2	CD8_naive	0.115271	0.356709	0.677598	1763
KICH	DNA2	Central_memory	-0.0630393	0.61507	0.99955	1763
KICH	DNA2	Cytotoxic	-0.131397	0.29296	0.568253	1763
KICH	DNA2	DC	-0.15653	0.209439	0.613989	1763
KICH	DNA2	Effector_memory	-0.0257773	0.837221	0.981839	1763
KICH	DNA2	Exhausted	-0.0631933	0.614205	0.779521	1763
KICH	DNA2	Gamma_delta	-0.041154	0.742845	0.913728	1763
KICH	DNA2	InfiltrationScore	-0.233354	0.0593384	0.167927	1763
KICH	DNA2	MAIT	-0.0750128	0.549435	0.927441	1763
KICH	DNA2	Macrophage	-0.123065	0.324904	0.537436	1763
KICH	DNA2	Monocyte	-0.252318	0.0409664	0.573054	1763
KICH	DNA2	NK	-0.033444	0.78979	0.909379	1763
KICH	DNA2	NKT	-0.18887	0.128818	0.535402	1763
KICH	DNA2	Neutrophil	0.060501	0.629405	0.888899	1763
KICH	DNA2	Tfh	-0.0810831	0.517501	0.766357	1763
KICH	DNA2	Th1	0.00325702	0.979293	0.991426	1763
KICH	DNA2	Th17	0.121078	0.332836	0.791799	1763
KICH	DNA2	Th2	-0.000313205	0.998009	0.999589	1763
KICH	DNA2	Tr1	-0.109873	0.379822	0.85784	1763
KICH	DNA2	iTreg	-0.135579	0.277734	0.526989	1763
KICH	DNA2	nTreg	-0.149599	0.230571	0.588627	1763
KIRC	DNA2	Bcell	0.0236254	0.67325	0.873607	1763
KIRC	DNA2	CD4_T	-0.136793	0.0141739	0.0401803	1763
KIRC	DNA2	CD4_naive	0.122273	0.0284966	0.133327	1763
KIRC	DNA2	CD8_T	-0.112809	0.043414	0.0890687	1763
KIRC	DNA2	CD8_naive	0.00103438	0.985272	0.99538	1763
KIRC	DNA2	Central_memory	0.0367978	0.511222	0.677498	1763
KIRC	DNA2	Cytotoxic	-0.0594586	0.288203	0.495233	1763
KIRC	DNA2	DC	-0.0408811	0.465456	0.674007	1763
KIRC	DNA2	Effector_memory	0.00932527	0.86782	0.958953	1763
KIRC	DNA2	Exhausted	-0.0639302	0.253411	0.424073	1763
KIRC	DNA2	Gamma_delta	-0.0320894	0.566757	0.724778	1763
KIRC	DNA2	InfiltrationScore	-0.116298	0.0372885	0.115424	1763
KIRC	DNA2	MAIT	-0.0620752	0.267473	0.522047	1763
KIRC	DNA2	Macrophage	-0.0365954	0.513549	0.68326	1763
KIRC	DNA2	Monocyte	0.0240071	0.668283	0.869571	1763
KIRC	DNA2	NK	-0.0490062	0.381509	0.59368	1763
KIRC	DNA2	NKT	-0.114788	0.0398435	0.155988	1763
KIRC	DNA2	Neutrophil	0.0829448	0.138118	0.20827	1763
KIRC	DNA2	Tfh	-0.0512873	0.359716	0.48507	1763
KIRC	DNA2	Th1	-0.00823282	0.883187	0.925971	1763
KIRC	DNA2	Th17	0.134365	0.0160015	0.050972	1763
KIRC	DNA2	Th2	0.0683307	0.222125	0.352612	1763
KIRC	DNA2	Tr1	-0.0260514	0.641926	0.793515	1763
KIRC	DNA2	iTreg	-0.0586309	0.294979	0.44451	1763
KIRC	DNA2	nTreg	-0.0368691	0.510402	0.697083	1763
KIRP	DNA2	Bcell	0.128438	0.0326121	0.306533	1763
KIRP	DNA2	CD4_T	-0.0506594	0.400983	0.548155	1763
KIRP	DNA2	CD4_naive	0.0301573	0.617243	0.798007	1763
KIRP	DNA2	CD8_T	0.0737688	0.221	0.372338	1763
KIRP	DNA2	CD8_naive	-0.028217	0.640075	0.798284	1763
KIRP	DNA2	Central_memory	0.226857	0.000139895	0.000519374	1763
KIRP	DNA2	Cytotoxic	-0.0193648	0.748311	0.817339	1763
KIRP	DNA2	DC	-0.0560229	0.35293	0.559002	1763
KIRP	DNA2	Effector_memory	-0.0900214	0.135041	0.491246	1763
KIRP	DNA2	Exhausted	-0.0560833	0.352411	0.485078	1763
KIRP	DNA2	Gamma_delta	-0.0330741	0.583607	0.734298	1763
KIRP	DNA2	InfiltrationScore	-0.0856005	0.155362	0.276312	1763
KIRP	DNA2	MAIT	-0.0189305	0.753772	0.843962	1763
KIRP	DNA2	Macrophage	-0.0679524	0.259682	0.460049	1763
KIRP	DNA2	Monocyte	-0.0681612	0.258218	0.385546	1763
KIRP	DNA2	NK	-0.0605605	0.315238	0.416623	1763
KIRP	DNA2	NKT	0.0231845	0.70085	0.834535	1763
KIRP	DNA2	Neutrophil	-0.016931	0.779068	0.865135	1763
KIRP	DNA2	Tfh	0.0296865	0.622751	0.763908	1763
KIRP	DNA2	Th1	0.0187183	0.756445	0.828702	1763
KIRP	DNA2	Th17	-0.00763559	0.899329	0.945601	1763
KIRP	DNA2	Th2	0.0086348	0.886239	0.964002	1763
KIRP	DNA2	Tr1	0.0833075	0.166773	0.296917	1763
KIRP	DNA2	iTreg	0.0861929	0.152513	0.253111	1763
KIRP	DNA2	nTreg	0.0645021	0.284714	0.438683	1763
LAML	DNA2	Bcell	0.0245282	0.750867	0.872035	1763
LAML	DNA2	CD4_T	0.0797641	0.301149	0.548704	1763
LAML	DNA2	CD4_naive	-0.0465222	0.54689	0.886189	1763
LAML	DNA2	CD8_T	-0.00876481	0.909683	0.954365	1763
LAML	DNA2	CD8_naive	0.0533617	0.489496	0.926259	1763
LAML	DNA2	Central_memory	0.0239593	0.756461	0.867262	1763
LAML	DNA2	Cytotoxic	0.0685955	0.374097	0.65307	1763
LAML	DNA2	DC	0.0368686	0.633132	0.888549	1763
LAML	DNA2	Effector_memory	-0.030294	0.694939	0.872342	1763
LAML	DNA2	Exhausted	-0.0524346	0.497083	0.666007	1763
LAML	DNA2	Gamma_delta	-0.112133	0.145436	0.504732	1763
LAML	DNA2	InfiltrationScore	0.0272112	0.724659	0.914261	1763
LAML	DNA2	MAIT	0.0573693	0.457422	0.671743	1763
LAML	DNA2	Macrophage	0.0414483	0.5915	0.811196	1763
LAML	DNA2	Monocyte	0.00423068	0.956334	0.985507	1763
LAML	DNA2	NK	0.0361537	0.63974	0.85503	1763
LAML	DNA2	NKT	0.0065334	0.932613	0.966622	1763
LAML	DNA2	Neutrophil	-0.0406029	0.599091	0.806082	1763
LAML	DNA2	Tfh	0.0205834	0.789913	0.902294	1763
LAML	DNA2	Th1	0.0995323	0.196573	0.412115	1763
LAML	DNA2	Th17	-0.12571	0.102373	0.631725	1763
LAML	DNA2	Th2	-0.0535919	0.487622	0.725984	1763
LAML	DNA2	Tr1	-0.0196783	0.798951	0.921231	1763
LAML	DNA2	iTreg	0.135005	0.0792069	0.347018	1763
LAML	DNA2	nTreg	0.0366453	0.635193	0.984888	1763
LGG	DNA2	Bcell	-0.000946091	0.982082	0.98765	1763
LGG	DNA2	CD4_T	-0.113443	0.00689963	0.0145995	1763
LGG	DNA2	CD4_naive	0.0558419	0.184635	0.588205	1763
LGG	DNA2	CD8_T	0.0186564	0.657833	0.750824	1763
LGG	DNA2	CD8_naive	0.0350491	0.405263	0.579633	1763
LGG	DNA2	Central_memory	0.07688	0.0675953	0.129269	1763
LGG	DNA2	Cytotoxic	-0.0111614	0.79104	0.832644	1763
LGG	DNA2	DC	0.0492727	0.241859	0.387529	1763
LGG	DNA2	Effector_memory	-0.065754	0.118154	0.163214	1763
LGG	DNA2	Exhausted	-0.0166813	0.692098	0.751203	1763
LGG	DNA2	Gamma_delta	-0.00692016	0.869516	0.921965	1763
LGG	DNA2	InfiltrationScore	-0.0401119	0.34081	0.493148	1763
LGG	DNA2	MAIT	-0.0134664	0.749209	0.802452	1763
LGG	DNA2	Macrophage	-0.0149342	0.722942	0.810376	1763
LGG	DNA2	Monocyte	-0.0185186	0.660202	0.767189	1763
LGG	DNA2	NK	-0.0597217	0.155913	0.237385	1763
LGG	DNA2	NKT	-0.0174958	0.677886	0.857412	1763
LGG	DNA2	Neutrophil	0.0231122	0.583202	0.681365	1763
LGG	DNA2	Tfh	-0.0669115	0.111804	0.193314	1763
LGG	DNA2	Th1	-0.0324193	0.441432	0.521036	1763
LGG	DNA2	Th17	0.0637188	0.129999	0.525882	1763
LGG	DNA2	Th2	0.00364521	0.931044	0.948056	1763
LGG	DNA2	Tr1	-0.0960728	0.0222612	0.060828	1763
LGG	DNA2	iTreg	-0.011841	0.778638	0.936447	1763
LGG	DNA2	nTreg	0.0201214	0.632868	0.96734	1763
LIHC	DNA2	Bcell	-0.0957677	0.0625294	0.15306	1763
LIHC	DNA2	CD4_T	-0.120566	0.0188755	0.038413	1763
LIHC	DNA2	CD4_naive	-0.0850461	0.0982903	0.181646	1763
LIHC	DNA2	CD8_T	-0.0298937	0.561796	0.72301	1763
LIHC	DNA2	CD8_naive	-0.0500892	0.33079	0.652457	1763
LIHC	DNA2	Central_memory	-0.0689431	0.18046	0.321971	1763
LIHC	DNA2	Cytotoxic	0.0544031	0.290786	0.5126	1763
LIHC	DNA2	DC	-0.107279	0.0368315	0.101893	1763
LIHC	DNA2	Effector_memory	0.0205803	0.689617	0.899832	1763
LIHC	DNA2	Exhausted	-0.041693	0.418316	0.585914	1763
LIHC	DNA2	Gamma_delta	0.018573	0.718537	0.853068	1763
LIHC	DNA2	InfiltrationScore	-0.0771215	0.133959	0.217114	1763
LIHC	DNA2	MAIT	0.0268085	0.602872	0.740855	1763
LIHC	DNA2	Macrophage	-0.00834322	0.871391	0.922848	1763
LIHC	DNA2	Monocyte	0.0475002	0.356426	0.638384	1763
LIHC	DNA2	NK	-0.056375	0.273626	0.419209	1763
LIHC	DNA2	NKT	-0.0789871	0.124775	0.254527	1763
LIHC	DNA2	Neutrophil	0.135595	0.00821136	0.0209199	1763
LIHC	DNA2	Tfh	-0.0722774	0.160235	0.276351	1763
LIHC	DNA2	Th1	-0.0358445	0.486594	0.677684	1763
LIHC	DNA2	Th17	0.160121	0.0017652	0.00454894	1763
LIHC	DNA2	Th2	-0.0418717	0.416322	0.600427	1763
LIHC	DNA2	Tr1	-0.0131506	0.798583	0.879809	1763
LIHC	DNA2	iTreg	-0.15802	0.00203162	0.00983016	1763
LIHC	DNA2	nTreg	-0.0955681	0.0630806	0.205209	1763
LUAD	DNA2	Bcell	-0.0185047	0.692226	0.834547	1763
LUAD	DNA2	CD4_T	0.145996	0.00169193	0.00512236	1763
LUAD	DNA2	CD4_naive	-0.101716	0.0291618	0.145254	1763
LUAD	DNA2	CD8_T	0.122034	0.00879259	0.0267841	1763
LUAD	DNA2	CD8_naive	-0.18371	7.3951e-05	0.000472113	1763
LUAD	DNA2	Central_memory	0.14687	0.00158533	0.00605822	1763
LUAD	DNA2	Cytotoxic	0.345377	2.47498e-14	2.07137e-13	1763
LUAD	DNA2	DC	0.257438	2.13005e-08	7.43108e-07	1763
LUAD	DNA2	Effector_memory	-0.236086	3.01834e-07	2.87658e-06	1763
LUAD	DNA2	Exhausted	0.212931	4.07788e-06	1.9225e-05	1763
LUAD	DNA2	Gamma_delta	0.128337	0.0058434	0.0301763	1763
LUAD	DNA2	InfiltrationScore	0.415279	1.32615e-20	6.43293e-19	1763
LUAD	DNA2	MAIT	0.0373456	0.424248	0.620308	1763
LUAD	DNA2	Macrophage	0.320243	1.97993e-12	1.96384e-10	1763
LUAD	DNA2	Monocyte	-0.024184	0.604909	0.775687	1763
LUAD	DNA2	NK	0.29331	1.40535e-10	1.36573e-09	1763
LUAD	DNA2	NKT	0.152965	0.000997605	0.00513645	1763
LUAD	DNA2	Neutrophil	-0.336387	1.24259e-13	8.59022e-13	1763
LUAD	DNA2	Tfh	0.309151	1.20776e-11	1.19866e-10	1763
LUAD	DNA2	Th1	0.177838	0.000125859	0.000473522	1763
LUAD	DNA2	Th17	-0.308571	1.32472e-11	8.96418e-11	1763
LUAD	DNA2	Th2	0.136174	0.00343019	0.0208724	1763
LUAD	DNA2	Tr1	0.0474174	0.310204	0.535798	1763
LUAD	DNA2	iTreg	0.229898	6.21956e-07	4.26551e-06	1763
LUAD	DNA2	nTreg	-0.181495	9.0551e-05	0.000477472	1763
LUSC	DNA2	Bcell	-0.097656	0.0602262	0.195521	1763
LUSC	DNA2	CD4_T	-0.171885	0.000886261	0.0023899	1763
LUSC	DNA2	CD4_naive	-0.0105817	0.839029	0.961518	1763
LUSC	DNA2	CD8_T	-0.0481288	0.355261	0.513621	1763
LUSC	DNA2	CD8_naive	-0.103842	0.0456301	0.0924827	1763
LUSC	DNA2	Central_memory	0.0765281	0.141232	0.198907	1763
LUSC	DNA2	Cytotoxic	-0.0115493	0.824538	0.877794	1763
LUSC	DNA2	DC	0.154915	0.00277265	0.0187449	1763
LUSC	DNA2	Effector_memory	-0.0772427	0.137544	0.22729	1763
LUSC	DNA2	Exhausted	-0.00774965	0.881737	0.926672	1763
LUSC	DNA2	Gamma_delta	0.0316186	0.543775	0.752474	1763
LUSC	DNA2	InfiltrationScore	0.00913926	0.860731	0.897665	1763
LUSC	DNA2	MAIT	0.029473	0.571463	0.729564	1763
LUSC	DNA2	Macrophage	0.12427	0.0166284	0.0340249	1763
LUSC	DNA2	Monocyte	-0.131051	0.011517	0.0486606	1763
LUSC	DNA2	NK	0.0126607	0.807968	0.863147	1763
LUSC	DNA2	NKT	-0.0594848	0.253079	0.444183	1763
LUSC	DNA2	Neutrophil	0.0584728	0.261257	0.353247	1763
LUSC	DNA2	Tfh	-0.0939383	0.0707199	0.123421	1763
LUSC	DNA2	Th1	0.00596866	0.90878	0.94648	1763
LUSC	DNA2	Th17	-0.0506704	0.330398	0.534755	1763
LUSC	DNA2	Th2	-0.0018307	0.971966	0.986486	1763
LUSC	DNA2	Tr1	-0.00794337	0.878803	0.919128	1763
LUSC	DNA2	iTreg	0.096371	0.0636975	0.1321	1763
LUSC	DNA2	nTreg	0.105445	0.0423737	0.140164	1763
MESO	DNA2	Bcell	-0.158135	0.143501	0.398144	1763
MESO	DNA2	CD4_T	0.15886	0.141652	0.580859	1763
MESO	DNA2	CD4_naive	-0.0678778	0.532178	0.946844	1763
MESO	DNA2	CD8_T	0.0224596	0.836412	0.971165	1763
MESO	DNA2	CD8_naive	0.0120591	0.91173	0.957288	1763
MESO	DNA2	Central_memory	-0.119503	0.270251	0.53163	1763
MESO	DNA2	Cytotoxic	0.0453446	0.676647	0.825774	1763
MESO	DNA2	DC	-0.147141	0.173828	0.864013	1763
MESO	DNA2	Effector_memory	0.10348	0.340185	0.710123	1763
MESO	DNA2	Exhausted	-0.120291	0.267083	0.589979	1763
MESO	DNA2	Gamma_delta	0.259238	0.0153235	0.142831	1763
MESO	DNA2	InfiltrationScore	0.0364341	0.737602	0.898633	1763
MESO	DNA2	MAIT	0.0984406	0.364344	0.697724	1763
MESO	DNA2	Macrophage	0.0876278	0.419626	0.814792	1763
MESO	DNA2	Monocyte	-0.0623425	0.566211	0.832866	1763
MESO	DNA2	NK	0.0723621	0.505373	0.794359	1763
MESO	DNA2	NKT	0.119357	0.270841	0.729726	1763
MESO	DNA2	Neutrophil	-0.0461723	0.671082	0.841569	1763
MESO	DNA2	Tfh	0.0348661	0.748511	0.878185	1763
MESO	DNA2	Th1	-0.137084	0.205467	0.443944	1763
MESO	DNA2	Th17	0.135723	0.210046	0.458914	1763
MESO	DNA2	Th2	0.141819	0.190093	0.693256	1763
MESO	DNA2	Tr1	-0.16187	0.134164	0.599685	1763
MESO	DNA2	iTreg	-0.279857	0.00865829	0.0762782	1763
MESO	DNA2	nTreg	-0.23419	0.0290179	0.393654	1763
OV	DNA2	Bcell	-0.0669462	0.864127	0.990667	1763
OV	DNA2	CD4_T	0.284521	0.458069	0.992844	1763
OV	DNA2	CD4_naive	0.273861	0.475797	0.67904	1763
OV	DNA2	CD8_T	0.0833333	0.843182	0.997066	1763
OV	DNA2	CD8_naive	0.0166667	0.98157	0.998143	1763
OV	DNA2	Central_memory	0.247537	0.520767	0.979831	1763
OV	DNA2	Cytotoxic	0.433333	0.249917	0.883853	1763
OV	DNA2	DC	0.116667	0.775628	0.963842	1763
OV	DNA2	Effector_memory	0.529465	0.142665	0.689452	1763
OV	DNA2	Exhausted	0.208893	0.589619	0.895174	1763
OV	DNA2	Gamma_delta	0.217575	0.573875	0.905472	1763
OV	DNA2	InfiltrationScore	0.466667	0.212522	0.841884	1763
OV	DNA2	MAIT	0.527201	0.144699	0.77787	1763
OV	DNA2	Macrophage	0.433333	0.249917	0.81584	1763
OV	DNA2	Monocyte	-0.0666667	0.880093	1	1763
OV	DNA2	NK	0.4	0.291193	0.976276	1763
OV	DNA2	NKT	0.216667	0.580941	1	1763
OV	DNA2	Neutrophil	-0.45	0.229817	0.912364	1763
OV	DNA2	Tfh	0.316667	0.41008	0.773067	1763
OV	DNA2	Th1	0.483333	0.1938	0.651043	1763
OV	DNA2	Th17	-0.0666667	0.880093	1	1763
OV	DNA2	Th2	-0.0666667	0.880093	0.975467	1763
OV	DNA2	Tr1	-0.203419	0.599623	0.950097	1763
OV	DNA2	iTreg	-0.0167365	0.965913	0.991427	1763
OV	DNA2	nTreg	0.376572	0.317823	0.743421	1763
PAAD	DNA2	Bcell	-0.0622007	0.405503	0.590154	1763
PAAD	DNA2	CD4_T	-0.0132626	0.85935	0.906963	1763
PAAD	DNA2	CD4_naive	0.14429	0.0526327	0.248543	1763
PAAD	DNA2	CD8_T	0.00812996	0.913503	0.948306	1763
PAAD	DNA2	CD8_naive	-0.0845104	0.258005	0.482831	1763
PAAD	DNA2	Central_memory	0.129084	0.0832957	0.173498	1763
PAAD	DNA2	Cytotoxic	0.00884966	0.90588	0.929465	1763
PAAD	DNA2	DC	0.00275657	0.970621	0.989698	1763
PAAD	DNA2	Effector_memory	-0.149703	0.0442791	0.155425	1763
PAAD	DNA2	Exhausted	-0.0753798	0.313195	0.652043	1763
PAAD	DNA2	Gamma_delta	-0.0137045	0.854715	0.91486	1763
PAAD	DNA2	InfiltrationScore	-0.0510071	0.49529	0.590035	1763
PAAD	DNA2	MAIT	-0.0100575	0.893106	0.937314	1763
PAAD	DNA2	Macrophage	0.103196	0.166837	0.398056	1763
PAAD	DNA2	Monocyte	-0.0195153	0.794279	0.876513	1763
PAAD	DNA2	NK	-0.0854067	0.252973	0.346037	1763
PAAD	DNA2	NKT	-0.0693834	0.353351	0.6779	1763
PAAD	DNA2	Neutrophil	0.011082	0.882291	0.918025	1763
PAAD	DNA2	Tfh	-0.060154	0.421159	0.533576	1763
PAAD	DNA2	Th1	-0.0581801	0.436587	0.734849	1763
PAAD	DNA2	Th17	0.0504048	0.500402	0.602094	1763
PAAD	DNA2	Th2	0.0153564	0.837431	0.926274	1763
PAAD	DNA2	Tr1	-0.0440633	0.555868	0.670129	1763
PAAD	DNA2	iTreg	0.00241661	0.974243	0.981843	1763
PAAD	DNA2	nTreg	0.020659	0.782515	0.879898	1763
PCPG	DNA2	Bcell	-0.412595	1.86394e-09	1.99558e-07	1763
PCPG	DNA2	CD4_T	-0.00689444	0.923595	0.958633	1763
PCPG	DNA2	CD4_naive	-0.0729773	0.30939	0.76667	1763
PCPG	DNA2	CD8_T	0.101299	0.157729	0.569292	1763
PCPG	DNA2	CD8_naive	0.023163	0.747262	0.837324	1763
PCPG	DNA2	Central_memory	-0.00386025	0.957176	0.98884	1763
PCPG	DNA2	Cytotoxic	0.355772	3.09817e-07	7.60728e-06	1763
PCPG	DNA2	DC	0.0570471	0.42708	0.815285	1763
PCPG	DNA2	Effector_memory	-0.0923624	0.1979	0.419789	1763
PCPG	DNA2	Exhausted	0.0466983	0.515725	0.838242	1763
PCPG	DNA2	Gamma_delta	0.10933	0.127157	0.437943	1763
PCPG	DNA2	InfiltrationScore	0.117585	0.100723	0.317223	1763
PCPG	DNA2	MAIT	0.514131	1.28432e-14	8.19922e-12	1763
PCPG	DNA2	Macrophage	0.131817	0.0655213	0.283112	1763
PCPG	DNA2	Monocyte	-0.0379173	0.597751	0.770035	1763
PCPG	DNA2	NK	0.309946	9.83124e-06	0.000265197	1763
PCPG	DNA2	NKT	0.286926	4.5554e-05	0.000745848	1763
PCPG	DNA2	Neutrophil	-0.156788	0.0281932	0.0881013	1763
PCPG	DNA2	Tfh	0.241832	0.000638227	0.0107748	1763
PCPG	DNA2	Th1	0.128761	0.0720785	0.218543	1763
PCPG	DNA2	Th17	-0.0267697	0.709562	0.899714	1763
PCPG	DNA2	Th2	0.214038	0.00259228	0.0459231	1763
PCPG	DNA2	Tr1	0.0748206	0.297296	0.580779	1763
PCPG	DNA2	iTreg	-0.0100389	0.888937	0.935674	1763
PCPG	DNA2	nTreg	-0.281691	6.3411e-05	0.000364774	1763
PRAD	DNA2	Bcell	-0.041513	0.354272	0.639532	1763
PRAD	DNA2	CD4_T	-0.122066	0.00627837	0.011532	1763
PRAD	DNA2	CD4_naive	0.0887252	0.0473784	0.0978401	1763
PRAD	DNA2	CD8_T	-0.0713172	0.111219	0.2161	1763
PRAD	DNA2	CD8_naive	0.13348	0.00278399	0.0224231	1763
PRAD	DNA2	Central_memory	-0.0202867	0.650883	0.724655	1763
PRAD	DNA2	Cytotoxic	-0.11401	0.0107324	0.0208884	1763
PRAD	DNA2	DC	-0.023167	0.605294	0.707005	1763
PRAD	DNA2	Effector_memory	-0.160386	0.000317371	0.00410857	1763
PRAD	DNA2	Exhausted	-0.0261066	0.560298	0.657234	1763
PRAD	DNA2	Gamma_delta	-0.0559438	0.211742	0.321879	1763
PRAD	DNA2	InfiltrationScore	-0.0868676	0.0522305	0.0977113	1763
PRAD	DNA2	MAIT	-0.084891	0.0578417	0.137812	1763
PRAD	DNA2	Macrophage	-0.0961304	0.0316232	0.0794334	1763
PRAD	DNA2	Monocyte	0.0908973	0.0421895	0.0763351	1763
PRAD	DNA2	NK	-0.0453874	0.31112	0.381768	1763
PRAD	DNA2	NKT	0.0965053	0.0309619	0.0558808	1763
PRAD	DNA2	Neutrophil	0.131625	0.00319111	0.0061824	1763
PRAD	DNA2	Tfh	-0.108624	0.0150978	0.0282567	1763
PRAD	DNA2	Th1	-0.166157	0.000189924	0.00105691	1763
PRAD	DNA2	Th17	0.140476	0.00163878	0.00349396	1763
PRAD	DNA2	Th2	0.0392544	0.381087	0.594992	1763
PRAD	DNA2	Tr1	-0.0897114	0.0449597	0.119176	1763
PRAD	DNA2	iTreg	-0.0890768	0.0465037	0.118366	1763
PRAD	DNA2	nTreg	-0.0794483	0.0759182	0.155317	1763
READ	DNA2	Bcell	-0.023528	0.820954	0.971085	1763
READ	DNA2	CD4_T	-0.114772	0.268073	0.544924	1763
READ	DNA2	CD4_naive	-0.131643	0.203496	0.418548	1763
READ	DNA2	CD8_T	0.0388893	0.708278	0.88887	1763
READ	DNA2	CD8_naive	-0.0731942	0.480866	0.796735	1763
READ	DNA2	Central_memory	0.0679718	0.512794	0.815588	1763
READ	DNA2	Cytotoxic	0.109649	0.290161	0.647607	1763
READ	DNA2	DC	0.127506	0.218189	0.659793	1763
READ	DNA2	Effector_memory	-0.0711647	0.493145	0.871675	1763
READ	DNA2	Exhausted	0.0246555	0.812527	0.970175	1763
READ	DNA2	Gamma_delta	-0.00193254	0.985171	0.996716	1763
READ	DNA2	InfiltrationScore	0.0839437	0.418642	0.687757	1763
READ	DNA2	MAIT	0.0101354	0.922343	0.993726	1763
READ	DNA2	Macrophage	0.129048	0.212627	0.544353	1763
READ	DNA2	Monocyte	-0.0965068	0.352188	0.703142	1763
READ	DNA2	NK	0.0802181	0.439661	0.747142	1763
READ	DNA2	NKT	-0.0239978	0.81744	0.957995	1763
READ	DNA2	Neutrophil	-0.0612793	0.555241	0.819046	1763
READ	DNA2	Tfh	0.0363696	0.726406	0.898924	1763
READ	DNA2	Th1	0.0140666	0.892378	0.970114	1763
READ	DNA2	Th17	0.101279	0.32877	0.661115	1763
READ	DNA2	Th2	0.013572	0.896141	0.971563	1763
READ	DNA2	Tr1	-0.0404549	0.697095	0.943182	1763
READ	DNA2	iTreg	-0.0241341	0.816422	0.92853	1763
READ	DNA2	nTreg	0.0261749	0.801206	0.912931	1763
SARC	DNA2	Bcell	0.0433699	0.477089	0.68002	1763
SARC	DNA2	CD4_T	0.154234	0.0110058	0.032307	1763
SARC	DNA2	CD4_naive	-0.264924	9.85778e-06	5.8884e-05	1763
SARC	DNA2	CD8_T	0.288344	1.38103e-06	1.59e-05	1763
SARC	DNA2	CD8_naive	-0.413427	1.29979e-12	4.15955e-11	1763
SARC	DNA2	Central_memory	0.318608	8.27352e-08	3.24206e-06	1763
SARC	DNA2	Cytotoxic	0.368201	3.98976e-10	5.55576e-09	1763
SARC	DNA2	DC	0.147863	0.0148387	0.0389766	1763
SARC	DNA2	Effector_memory	0.165829	0.00621442	0.0860508	1763
SARC	DNA2	Exhausted	0.299353	5.14547e-07	3.24284e-06	1763
SARC	DNA2	Gamma_delta	0.19736	0.00109032	0.0337666	1763
SARC	DNA2	InfiltrationScore	0.403802	4.73475e-12	5.76612e-11	1763
SARC	DNA2	MAIT	0.197117	0.00110625	0.0320219	1763
SARC	DNA2	Macrophage	0.213691	0.000396288	0.00121444	1763
SARC	DNA2	Monocyte	-0.170901	0.00478505	0.0209555	1763
SARC	DNA2	NK	0.416374	8.6779e-13	1.06357e-10	1763
SARC	DNA2	NKT	0.153415	0.0114438	0.0597642	1763
SARC	DNA2	Neutrophil	-0.404034	4.59173e-12	9.23746e-11	1763
SARC	DNA2	Tfh	0.380532	9.12135e-11	1.56686e-09	1763
SARC	DNA2	Th1	0.390168	2.75553e-11	4.6008e-10	1763
SARC	DNA2	Th17	-0.219555	0.000270359	0.00568378	1763
SARC	DNA2	Th2	0.159919	0.00835371	0.0581113	1763
SARC	DNA2	Tr1	-0.134124	0.0272626	0.116269	1763
SARC	DNA2	iTreg	0.120178	0.0481083	0.0951757	1763
SARC	DNA2	nTreg	0.0171473	0.778713	0.861851	1763
SKCM	DNA2	Bcell	-0.0188204	0.681172	0.785507	1763
SKCM	DNA2	CD4_T	0.0372916	0.415463	0.528555	1763
SKCM	DNA2	CD4_naive	0.0303532	0.507505	0.724257	1763
SKCM	DNA2	CD8_T	0.0401005	0.381192	0.504488	1763
SKCM	DNA2	CD8_naive	-0.0883156	0.0534081	0.10184	1763
SKCM	DNA2	Central_memory	0.105464	0.0209654	0.0395077	1763
SKCM	DNA2	Cytotoxic	0.028482	0.534036	0.635035	1763
SKCM	DNA2	DC	-0.0117773	0.797106	0.898775	1763
SKCM	DNA2	Effector_memory	-0.00839309	0.854629	0.916843	1763
SKCM	DNA2	Exhausted	0.0223115	0.626191	0.746772	1763
SKCM	DNA2	Gamma_delta	0.0245678	0.591704	0.719266	1763
SKCM	DNA2	InfiltrationScore	0.0135315	0.767695	0.832704	1763
SKCM	DNA2	MAIT	0.02327	0.611434	0.744399	1763
SKCM	DNA2	Macrophage	-0.000834542	0.985466	0.993498	1763
SKCM	DNA2	Monocyte	-0.0732365	0.109417	0.191894	1763
SKCM	DNA2	NK	-0.0198788	0.664307	0.758011	1763
SKCM	DNA2	NKT	0.0140752	0.758645	0.854864	1763
SKCM	DNA2	Neutrophil	-0.0588091	0.198845	0.276695	1763
SKCM	DNA2	Tfh	0.096409	0.0349087	0.0614307	1763
SKCM	DNA2	Th1	-0.0206243	0.652528	0.761246	1763
SKCM	DNA2	Th17	0.0398193	0.384544	0.562395	1763
SKCM	DNA2	Th2	-0.0170244	0.710152	0.819581	1763
SKCM	DNA2	Tr1	0.0387022	0.398032	0.650135	1763
SKCM	DNA2	iTreg	0.117696	0.00993335	0.0222604	1763
SKCM	DNA2	nTreg	0.0340185	0.457602	0.635381	1763
STAD	DNA2	Bcell	0.0312728	0.54765	0.688736	1763
STAD	DNA2	CD4_T	0.0349983	0.500974	0.591973	1763
STAD	DNA2	CD4_naive	-0.031062	0.550353	0.830694	1763
STAD	DNA2	CD8_T	0.0681945	0.189389	0.289096	1763
STAD	DNA2	CD8_naive	-0.0080645	0.876804	0.911792	1763
STAD	DNA2	Central_memory	-0.011613	0.823351	0.89904	1763
STAD	DNA2	Cytotoxic	0.0963809	0.0633116	0.0987181	1763
STAD	DNA2	DC	0.0516032	0.320906	0.487235	1763
STAD	DNA2	Effector_memory	-0.0343817	0.508552	0.630686	1763
STAD	DNA2	Exhausted	0.0606202	0.243478	0.353094	1763
STAD	DNA2	Gamma_delta	0.0505188	0.331193	0.46147	1763
STAD	DNA2	InfiltrationScore	0.0626648	0.227913	0.298453	1763
STAD	DNA2	MAIT	-0.0953454	0.0662167	0.182903	1763
STAD	DNA2	Macrophage	0.0781767	0.132312	0.203306	1763
STAD	DNA2	Monocyte	-0.0353305	0.496917	0.651548	1763
STAD	DNA2	NK	-0.00969798	0.852113	0.897752	1763
STAD	DNA2	NKT	-0.0104036	0.84149	0.913132	1763
STAD	DNA2	Neutrophil	-0.126328	0.0147647	0.0273544	1763
STAD	DNA2	Tfh	0.0758091	0.144474	0.221412	1763
STAD	DNA2	Th1	0.0573922	0.269539	0.38222	1763
STAD	DNA2	Th17	-0.0824495	0.112381	0.187953	1763
STAD	DNA2	Th2	-0.00355152	0.945572	0.964307	1763
STAD	DNA2	Tr1	0.0949702	0.0672959	0.127014	1763
STAD	DNA2	iTreg	0.147789	0.00428259	0.0158449	1763
STAD	DNA2	nTreg	0.0531665	0.306444	0.441656	1763
TGCT	DNA2	Bcell	-0.610412	1.57534e-18	2.00074e-17	1763
TGCT	DNA2	CD4_T	-0.0519013	0.50404	0.696263	1763
TGCT	DNA2	CD4_naive	0.00960167	0.901691	0.996009	1763
TGCT	DNA2	CD8_T	-0.374303	5.78667e-07	3.06876e-06	1763
TGCT	DNA2	CD8_naive	0.3536	2.57927e-06	7.17149e-06	1763
TGCT	DNA2	Central_memory	-0.539318	4.61178e-14	2.45024e-13	1763
TGCT	DNA2	Cytotoxic	-0.603024	5.17535e-18	4.30311e-17	1763
TGCT	DNA2	DC	0.0793971	0.306291	0.614637	1763
TGCT	DNA2	Effector_memory	-0.265058	0.000516191	0.00136559	1763
TGCT	DNA2	Exhausted	-0.267301	0.000460567	0.0019837	1763
TGCT	DNA2	Gamma_delta	-0.0976812	0.207794	0.930243	1763
TGCT	DNA2	InfiltrationScore	0.166177	0.0313336	0.0838315	1763
TGCT	DNA2	MAIT	0.343916	5.00937e-06	5.8996e-05	1763
TGCT	DNA2	Macrophage	0.246277	0.00129093	0.00501762	1763
TGCT	DNA2	Monocyte	0.701049	3.69135e-26	6.40572e-25	1763
TGCT	DNA2	NK	-0.256755	0.000780611	0.0033942	1763
TGCT	DNA2	NKT	0.57774	2.42404e-16	4.35473e-15	1763
TGCT	DNA2	Neutrophil	0.226533	0.0031494	0.00949529	1763
TGCT	DNA2	Tfh	-0.375538	5.27543e-07	1.86073e-06	1763
TGCT	DNA2	Th1	-0.460772	3.28143e-10	7.45567e-09	1763
TGCT	DNA2	Th17	0.535385	7.60587e-14	7.51407e-12	1763
TGCT	DNA2	Th2	0.368209	9.08281e-07	3.08684e-06	1763
TGCT	DNA2	Tr1	-0.0586517	0.450136	0.825963	1763
TGCT	DNA2	iTreg	-0.0975208	0.208545	0.466675	1763
TGCT	DNA2	nTreg	-0.0740757	0.339945	0.658756	1763
THCA	DNA2	Bcell	-0.0861884	0.0475539	0.100319	1763
THCA	DNA2	CD4_T	-0.0378618	0.384807	0.507243	1763
THCA	DNA2	CD4_naive	0.0180664	0.678452	0.796328	1763
THCA	DNA2	CD8_T	-0.0376415	0.387581	0.52179	1763
THCA	DNA2	CD8_naive	0.0521331	0.231291	0.347741	1763
THCA	DNA2	Central_memory	0.0131404	0.763013	0.81657	1763
THCA	DNA2	Cytotoxic	-0.0057238	0.895509	0.931166	1763
THCA	DNA2	DC	0.079749	0.0668311	0.124718	1763
THCA	DNA2	Effector_memory	0.0351637	0.419608	0.582397	1763
THCA	DNA2	Exhausted	-0.0372234	0.392879	0.519823	1763
THCA	DNA2	Gamma_delta	0.0002377	0.995648	0.997666	1763
THCA	DNA2	InfiltrationScore	0.0117573	0.787324	0.832853	1763
THCA	DNA2	MAIT	-0.00969982	0.823868	0.884087	1763
THCA	DNA2	Macrophage	0.0379951	0.383135	0.514085	1763
THCA	DNA2	Monocyte	0.0382214	0.380306	0.542779	1763
THCA	DNA2	NK	-0.0295361	0.497854	0.619765	1763
THCA	DNA2	NKT	-0.0307615	0.480183	0.666202	1763
THCA	DNA2	Neutrophil	0.00217451	0.960206	0.970809	1763
THCA	DNA2	Tfh	-0.0113668	0.794227	0.844595	1763
THCA	DNA2	Th1	-0.0106088	0.807671	0.868607	1763
THCA	DNA2	Th17	0.0346107	0.426962	0.549257	1763
THCA	DNA2	Th2	-0.0178661	0.68182	0.816984	1763
THCA	DNA2	Tr1	0.0270521	0.534704	0.648026	1763
THCA	DNA2	iTreg	0.00406949	0.925604	0.951604	1763
THCA	DNA2	nTreg	0.0102729	0.813648	0.883268	1763
THYM	DNA2	Bcell	-0.00342764	0.970361	0.982464	1763
THYM	DNA2	CD4_T	-0.0176045	0.848648	0.884442	1763
THYM	DNA2	CD4_naive	-0.0736838	0.423824	0.53591	1763
THYM	DNA2	CD8_T	0.0929469	0.312633	0.405251	1763
THYM	DNA2	CD8_naive	-0.024201	0.793034	0.839643	1763
THYM	DNA2	Central_memory	0.00873196	0.924589	0.942764	1763
THYM	DNA2	Cytotoxic	0.0701388	0.446521	0.636465	1763
THYM	DNA2	DC	0.0642926	0.485402	0.564303	1763
THYM	DNA2	Effector_memory	-0.0133337	0.885074	0.911974	1763
THYM	DNA2	Exhausted	0.0281236	0.760431	0.855007	1763
THYM	DNA2	Gamma_delta	0.104229	0.257251	0.381262	1763
THYM	DNA2	InfiltrationScore	0.0809011	0.379731	0.559956	1763
THYM	DNA2	MAIT	0.00665414	0.942498	0.964164	1763
THYM	DNA2	Macrophage	0.00479921	0.958511	0.970115	1763
THYM	DNA2	Monocyte	-0.0709171	0.44148	0.530725	1763
THYM	DNA2	NK	0.0949434	0.302307	0.433897	1763
THYM	DNA2	NKT	0.00658359	0.943107	0.965334	1763
THYM	DNA2	Neutrophil	-0.0707841	0.442339	0.585952	1763
THYM	DNA2	Tfh	0.0647161	0.482526	0.599082	1763
THYM	DNA2	Th1	0.0888355	0.334611	0.473126	1763
THYM	DNA2	Th17	-0.0366207	0.691298	0.844928	1763
THYM	DNA2	Th2	-0.0229644	0.80339	0.866794	1763
THYM	DNA2	Tr1	0.0405438	0.660178	0.786877	1763
THYM	DNA2	iTreg	0.0461396	0.616786	0.79194	1763
THYM	DNA2	nTreg	-0.0294069	0.749853	0.823753	1763
UCEC	DNA2	Bcell	0.0258217	0.735203	0.888342	1763
UCEC	DNA2	CD4_T	-0.0808618	0.288831	0.529835	1763
UCEC	DNA2	CD4_naive	-0.0740153	0.331735	0.934283	1763
UCEC	DNA2	CD8_T	0.156334	0.0393983	0.153374	1763
UCEC	DNA2	CD8_naive	-0.207673	0.00596506	0.0359775	1763
UCEC	DNA2	Central_memory	0.19034	0.0118797	0.0653628	1763
UCEC	DNA2	Cytotoxic	0.217537	0.00393359	0.0209115	1763
UCEC	DNA2	DC	0.158985	0.0361362	0.220254	1763
UCEC	DNA2	Effector_memory	-0.0748107	0.326551	0.797143	1763
UCEC	DNA2	Exhausted	0.208684	0.0057206	0.0229248	1763
UCEC	DNA2	Gamma_delta	-0.0645714	0.397274	0.835681	1763
UCEC	DNA2	InfiltrationScore	0.222067	0.0032294	0.0192961	1763
UCEC	DNA2	MAIT	-0.0181158	0.812455	0.97008	1763
UCEC	DNA2	Macrophage	0.273712	0.000257657	0.00351063	1763
UCEC	DNA2	Monocyte	0.135307	0.0750508	0.477631	1763
UCEC	DNA2	NK	0.132306	0.0818045	0.245522	1763
UCEC	DNA2	NKT	0.091522	0.229721	0.582319	1763
UCEC	DNA2	Neutrophil	-0.180799	0.0169671	0.0652005	1763
UCEC	DNA2	Tfh	0.208868	0.00567717	0.0237461	1763
UCEC	DNA2	Th1	0.223491	0.0030328	0.015007	1763
UCEC	DNA2	Th17	-0.146024	0.054528	0.200032	1763
UCEC	DNA2	Th2	-0.116107	0.127089	0.287207	1763
UCEC	DNA2	Tr1	-0.0147857	0.846457	0.970052	1763
UCEC	DNA2	iTreg	0.100947	0.185046	0.424068	1763
UCEC	DNA2	nTreg	0.0725824	0.341207	0.632688	1763
UCS	DNA2	Bcell	0.0135194	0.920493	0.999065	1763
UCS	DNA2	CD4_T	-0.0712086	0.59863	0.911945	1763
UCS	DNA2	CD4_naive	-0.0974697	0.470727	0.737724	1763
UCS	DNA2	CD8_T	0.19672	0.142465	0.883601	1763
UCS	DNA2	CD8_naive	-0.135177	0.316072	0.596971	1763
UCS	DNA2	Central_memory	-0.0274731	0.839244	0.971852	1763
UCS	DNA2	Cytotoxic	0.117817	0.382752	0.927582	1763
UCS	DNA2	DC	0.0396072	0.769891	0.942742	1763
UCS	DNA2	Effector_memory	0.0664726	0.623227	0.879476	1763
UCS	DNA2	Exhausted	0.134746	0.317631	0.697074	1763
UCS	DNA2	Gamma_delta	0.0644366	0.633929	0.977695	1763
UCS	DNA2	InfiltrationScore	0.154918	0.249873	0.716237	1763
UCS	DNA2	MAIT	0.0798366	0.554961	0.971428	1763
UCS	DNA2	Macrophage	0.0488746	0.718073	0.939692	1763
UCS	DNA2	Monocyte	-0.18577	0.166501	0.999971	1763
UCS	DNA2	NK	0.233834	0.0800057	0.648134	1763
UCS	DNA2	NKT	-0.0551703	0.68356	0.944547	1763
UCS	DNA2	Neutrophil	-0.140166	0.298372	0.907104	1763
UCS	DNA2	Tfh	0.162602	0.226862	0.715783	1763
UCS	DNA2	Th1	0.322677	0.0143628	0.292859	1763
UCS	DNA2	Th17	0.307009	0.0201832	0.303616	1763
UCS	DNA2	Th2	-0.0706576	0.601469	0.969103	1763
UCS	DNA2	Tr1	-0.139532	0.300586	0.9792	1763
UCS	DNA2	iTreg	-0.073415	0.587319	0.944689	1763
UCS	DNA2	nTreg	-0.0463028	0.732338	0.96667	1763
UVM	DNA2	Bcell	0.284987	0.0103994	0.0401119	1763
UVM	DNA2	CD4_T	-0.227499	0.0424094	0.242271	1763
UVM	DNA2	CD4_naive	0.10405	0.358357	0.623976	1763
UVM	DNA2	CD8_T	-0.174657	0.121255	0.239694	1763
UVM	DNA2	CD8_naive	-0.0197387	0.862033	0.960115	1763
UVM	DNA2	Central_memory	0.0366028	0.747195	0.939598	1763
UVM	DNA2	Cytotoxic	-0.234327	0.0364278	0.107616	1763
UVM	DNA2	DC	-0.124912	0.269596	0.549191	1763
UVM	DNA2	Effector_memory	-0.169945	0.131785	0.264828	1763
UVM	DNA2	Exhausted	-0.224414	0.0453669	0.111388	1763
UVM	DNA2	Gamma_delta	0.0187211	0.869081	0.950674	1763
UVM	DNA2	InfiltrationScore	-0.123983	0.273201	0.565257	1763
UVM	DNA2	MAIT	-0.199986	0.0753069	0.163543	1763
UVM	DNA2	Macrophage	-0.0935875	0.408967	0.730472	1763
UVM	DNA2	Monocyte	0.00890931	0.937482	0.985778	1763
UVM	DNA2	NK	-0.0996771	0.379021	0.667686	1763
UVM	DNA2	NKT	0.157242	0.16363	0.367334	1763
UVM	DNA2	Neutrophil	0.20677	0.0657322	0.134531	1763
UVM	DNA2	Tfh	-0.0805338	0.477621	0.718384	1763
UVM	DNA2	Th1	-0.165054	0.143438	0.254249	1763
UVM	DNA2	Th17	0.182839	0.104517	0.238217	1763
UVM	DNA2	Th2	-0.138719	0.219765	0.442312	1763
UVM	DNA2	Tr1	-0.00253325	0.982207	0.995742	1763
UVM	DNA2	iTreg	-0.249257	0.0257705	0.099128	1763
UVM	DNA2	nTreg	-0.139091	0.218517	0.463323	1763
