# Supplementary material for: Multi-omics analysis positions DNA2 at the interface of genome integrity programs and tumor behavior in pan-cancer
Source: Funct Integr Genomics. 2026 Jun 17;26(1):147. doi: 10.1007/s10142-026-01941-w (PMC13275593; doi:10.1007/s10142-026-01941-w)
Supplement: Supplementary file 3 — Supplementary Material 3 (XLSX 104 KB) [file 10142_2026_1941_MOESM3_ESM.xlsx]

## Sheet: DNA2_GDSC1
Drug name	Cell Line No.	Spearman rho	z	p-value	p-adjusted	Direction	Targeted Pathways	Putative Targets
(5Z)-7-Oxozeaenol	723	0.138	3.73	0.000195	0.000186	sensitivity with low expression	Other, kinases	TAK1
5-Fluorouracil	735	-0.211	-5.8	7.31e-09	1.54e-08	sensitivity with high expression	Other	Antimetabolite (DNA &amp; RNA)
A-83-01	732	-0.118	-3.2	0.00138	0.00112	sensitivity with high expression	Other	TGFB
ACY-1215	741	-0.286	-7.99	2.02e-15	3.59e-14	sensitivity with high expression	Chromatin histone acetylation	HDAC6
AGI-6780	735	-0.113	-3.07	0.00216	0.0016	sensitivity with high expression	Metabolism	IDH2(R140Q)
AICA Ribonucleotide	748	-0.217	-6.02	1.95e-09	5.38e-09	sensitivity with high expression	Metabolism	AMPK agonist
AKT inhibitor VIII	749	-0.182	-5.04	5.01e-07	7.6e-07	sensitivity with high expression	PI3K/MTOR signaling	AKT1, AKT2, AKT3
Alectinib	738	-0.195	-5.36	9.19e-08	1.58e-07	sensitivity with high expression	RTK signaling	ALK
Alisertib	721	-0.259	-7.1	1.64e-12	1.46e-11	sensitivity with high expression	Mitosis	AURKA
Amuvatinib	732	-0.254	-7.03	2.77e-12	2.15e-11	sensitivity with high expression	RTK signaling	KIT, PDGFRA, FLT3
Apitolisib	735	-0.139	-3.8	0.00015	0.000148	sensitivity with high expression	PI3K/MTOR signaling	mTOR, PI3K
AR-42	728	-0.231	-6.34	2.74e-10	1e-09	sensitivity with high expression	Chromatin histone acetylation	HDAC1
Ara-G	732	-0.217	-5.96	2.91e-09	7.39e-09	sensitivity with high expression	Other	Anti-metabolite
ARRY-520	729	-0.227	-6.24	5.18e-10	1.79e-09	sensitivity with high expression	Mitosis	KIF11
AT-7519	729	-0.193	-5.27	1.45e-07	2.37e-07	sensitivity with high expression	Cell cycle	CDK1, CDK2, CDK4, CDK6, CDK9
AT7867	743	-0.139	-3.81	0.000143	0.000142	sensitivity with high expression	PI3K/MTOR signaling	AKT
Axitinib	749	-0.204	-5.66	1.68e-08	3.27e-08	sensitivity with high expression	RTK signaling	PDGFR, KIT, VEGFR
AZ20	749	-0.0735	-2.01	0.0444	0.024	sensitivity with high expression	Genome integrity	ATR
AZ628	296	0.161	2.78	0.00553	0.00368	sensitivity with low expression	ERK MAPK signaling	BRAF
AZD1208	742	-0.15	-4.1	4.17e-05	4.52e-05	sensitivity with high expression	Other, kinases	PIM1, PIM2, PIM3
AZD1332	740	0.0895	2.44	0.0148	0.00886	sensitivity with low expression	RTK signaling	NTRK1, NTRK2, NTRK3
AZD1480	742	-0.113	-3.09	0.00199	0.0015	sensitivity with high expression	Other, kinases	JAK1, JAK2
AZD4547	757	-0.122	-3.37	0.000767	0.000663	sensitivity with high expression	RTK signaling	FGFR1, FGFR2, FGFR3
AZD5438	739	0.0906	2.46	0.0138	0.00849	sensitivity with low expression	Cell cycle	CDK2
AZD6094	741	-0.0741	-2.02	0.0436	0.0237	sensitivity with high expression	RTK signaling	MET
AZD6482	770	0.0858	2.38	0.0173	0.0101	sensitivity with low expression	PI3K/MTOR signaling	PIK3CB
AZD6738	740	-0.0875	-2.38	0.0173	0.0101	sensitivity with high expression	Genome integrity	ATR
AZD7762	762	-0.111	-3.08	0.00206	0.00153	sensitivity with high expression	Cell cycle	CHEK1, CHEK2
AZD8055	742	-0.0767	-2.09	0.0367	0.0202	sensitivity with high expression	PI3K/MTOR signaling	MTORC1, MTORC2
AZD8186	736	0.075	2.04	0.0418	0.0228	sensitivity with low expression	PI3K/MTOR signaling	PI3Kalpha, PI3Kbeta, PI3Kdelta
AZD8931	735	0.129	3.51	0.000447	0.000403	sensitivity with low expression	RTK signaling	EGFR, ERBB2, ERBB3
BAY ACCi	661	-0.0922	-2.37	0.0177	0.0103	sensitivity with high expression	Metabolism	ACACA
BAY AKT1	661	-0.0821	-2.11	0.0348	0.0193	sensitivity with high expression	Apoptosis regulation	AKT1, AKT2, AKT3
BAY-61-3606	700	-0.124	-3.29	0.00101	0.000844	sensitivity with high expression	Other, kinases	SYK
Belinostat	715	-0.238	-6.47	1.2e-10	4.8e-10	sensitivity with high expression	Chromatin histone acetylation	HDAC1
BI-2536	292	-0.173	-2.97	0.00306	0.00218	sensitivity with high expression	Cell cycle	PLK1, PLK2, PLK3
BIBF-1120	742	-0.175	-4.81	1.63e-06	2.3e-06	sensitivity with high expression	RTK signaling	VEGFR, PDGFR, FGFR
Bicalutamide	769	-0.103	-2.86	0.0042	0.00287	sensitivity with high expression	Hormone-related	AR
BIX02189	738	-0.173	-4.73	2.34e-06	3.24e-06	sensitivity with high expression	ERK MAPK signaling	MEK5, ERK5
Bleomycin (10 uM)	740	0.149	4.07	4.88e-05	5.19e-05	sensitivity with low expression	DNA replication	dsDNA break induction
Bleomycin (50 uM)	743	0.12	3.29	0.00101	0.000844	sensitivity with low expression	DNA replication	dsDNA break induction
BMS-345541	740	-0.245	-6.78	1.48e-11	8.02e-11	sensitivity with high expression	Other, kinases	IKK1, IKK2
Bortezomib	292	0.185	3.19	0.00147	0.00118	sensitivity with low expression	Protein stability and degradation	Proteasome
Brivanib, BMS-540215	742	-0.283	-7.9	4.14e-15	6.16e-14	sensitivity with high expression	RTK signaling	VEGFR, PDGFR
BX-912	739	-0.283	-7.89	4.46e-15	6.16e-14	sensitivity with high expression	Metabolism	PDK1 (PDPK1)
BX795	752	-0.113	-3.11	0.00186	0.00143	sensitivity with high expression	Other, kinases	TBK1, PDK1 (PDPK1), IKK, AURKB, AURKC
C-75	734	-0.219	-6.02	2.04e-09	5.52e-09	sensitivity with high expression	Apoptosis regulation	FAS
Cabozantinib	738	-0.0897	-2.44	0.0148	0.00886	sensitivity with high expression	RTK signaling	VEGFR, MET, RET, KIT, FLT1, FLT3, FLT4, TIE2,AXL
CAY10566	730	-0.133	-3.62	0.000304	0.00028	sensitivity with high expression	Other	Stearoyl-CoA desaturase
CAY10603	731	-0.253	-6.97	4.16e-12	3.05e-11	sensitivity with high expression	Chromatin histone acetylation	HDAC1, HDAC6
CCT245232	749	0.116	3.17	0.00154	0.00122	sensitivity with low expression	Unclassified	HSF1
CD532	742	-0.221	-6.1	1.22e-09	3.69e-09	sensitivity with high expression	Mitosis	AURKA
Cetuximab	685	0.117	3.06	0.00223	0.00164	sensitivity with low expression	EGFR signaling	EGFR
CHIR-99021	771	0.082	2.28	0.0228	0.0131	sensitivity with low expression	WNT signaling	GSK3A, GSK3B
CI-1040	740	0.182	5	6.17e-07	9.24e-07	sensitivity with low expression	ERK MAPK signaling	MEK1, MEK2
CP466722	739	-0.196	-5.37	8.4e-08	1.47e-07	sensitivity with high expression	Genome integrity	ATM
CP724714	740	-0.147	-4.01	6.19e-05	6.48e-05	sensitivity with high expression	EGFR signaling	ERBB2
CPI-613	735	-0.115	-3.11	0.00186	0.00143	sensitivity with high expression	Other	Metabo, Mitochondria
Crizotinib	298	-0.183	-3.17	0.00154	0.00122	sensitivity with high expression	RTK signaling	MET, ALK, ROS1
CRT0105446	744	0.0837	2.28	0.0224	0.0129	sensitivity with low expression	PI3K/MTOR signaling	mTOR, LCK
CRT0160829	749	-0.0827	-2.26	0.0237	0.0134	sensitivity with high expression	DNA replication	CDC7
CUDC-101	724	-0.214	-5.84	5.96e-09	1.32e-08	sensitivity with high expression	Other	HDAC1-10, EGFR, ERBB2
CX-5461	736	-0.246	-6.8	1.33e-11	7.54e-11	sensitivity with high expression	Other	RNA Polymerase 1
Dabrafenib	688	0.101	2.66	0.00788	0.00508	sensitivity with low expression	ERK MAPK signaling	BRAF
Dacinostat	702	-0.182	-4.86	1.26e-06	1.83e-06	sensitivity with high expression	Chromatin histone acetylation	HDAC1
Dactolisib	740	0.0736	2	0.0454	0.0245	sensitivity with low expression	PI3K/MTOR signaling	PI3K (class 1), MTORC1, MTORC2
Daporinad	705	-0.27	-7.33	3.16e-13	3.93e-12	sensitivity with high expression	Metabolism	NAMPT
Dasatinib	290	0.169	2.89	0.00392	0.0027	sensitivity with low expression	RTK signaling	ABL, SRC, Ephrins, PDGFR, KIT
Docetaxel	753	0.124	3.42	0.000643	0.000568	sensitivity with low expression	Mitosis	Microtubule stabiliser
Dyrk1b_0191	739	0.167	4.57	5.14e-06	6.46e-06	sensitivity with low expression	Other, kinases	DYRK1B
eEF2K Inhibitor, A-484954	740	-0.184	-5.06	4.43e-07	6.88e-07	sensitivity with high expression	Other, kinases	eEF2K
EHT-1864	748	-0.146	-4.02	5.96e-05	6.28e-05	sensitivity with high expression	Cytoskeleton	RAC1, RAC2, RAC3
Entinostat	291	-0.177	-3.04	0.0024	0.00176	sensitivity with high expression	Chromatin histone acetylation	HDAC1, HDAC3
EphB4_9721	738	0.156	4.26	2.08e-05	2.4e-05	sensitivity with low expression	RTK signaling	EPHB4
Etoposide	706	-0.176	-4.7	2.7e-06	3.54e-06	sensitivity with high expression	DNA replication	TOP2
ETP-45835	741	-0.211	-5.83	6.13e-09	1.34e-08	sensitivity with high expression	Other, kinases	MNK1, MNK2
Fedratinib	740	-0.206	-5.67	1.57e-08	3.1e-08	sensitivity with high expression	Other, kinases	JAK2
FEN1_3940	736	-0.0954	-2.59	0.0096	0.00609	sensitivity with high expression	Genome integrity	FEN1
FGFR_3831	738	-0.152	-4.15	3.5e-05	3.82e-05	sensitivity with high expression	RTK signaling	FGFR1, FGFR2, FGFR3, FGFR4
Flavopiridol	730	-0.156	-4.24	2.27e-05	2.56e-05	sensitivity with high expression	Cell cycle	CDK
FMK	623	-0.105	-2.63	0.00854	0.00548	sensitivity with high expression	Other, kinases	RSK
Foretinib	736	-0.131	-3.57	0.000368	0.000336	sensitivity with high expression	RTK signaling	MET, KDR, TIE2, VEGFR3/FLT4, RON, PDGFR, FGFR1, EGFR
FR-180204	739	-0.0899	-2.45	0.0145	0.00874	sensitivity with high expression	ERK MAPK signaling	ERK1, ERK2
Genentech Cpd 10	738	-0.207	-5.69	1.41e-08	2.89e-08	sensitivity with high expression	Mitosis	AURKA, AURKB
GSK-J4	730	-0.128	-3.46	0.000548	0.000491	sensitivity with high expression	Chromatin histone methylation	KDM6B
GSK1070916	703	-0.3	-8.18	4.51e-16	9.36e-15	sensitivity with high expression	Mitosis	AURKA, AURKC
GSK1904529A	699	-0.101	-2.66	0.0078	0.00505	sensitivity with high expression	IGF1R signaling	IGF1R, IR
GSK269962A	758	-0.0806	-2.22	0.0264	0.0148	sensitivity with high expression	Cytoskeleton	ROCK1, ROCK2
GSK319347A	296	-0.23	-4.02	6.3e-05	6.53e-05	sensitivity with high expression	Other, kinases	IKK
GSK429286A	738	-0.22	-6.07	1.48e-09	4.37e-09	sensitivity with high expression	Cytoskeleton	ROCK1, ROCK2
GSK650394	693	-0.111	-2.93	0.00337	0.00237	sensitivity with high expression	Other, kinases	SGK2, SGK3
GSK690693	738	-0.263	-7.31	3.56e-13	4.02e-12	sensitivity with high expression	PI3K/MTOR signaling	AKT1, AKT2, AKT3
GW-2580	740	-0.225	-6.2	6.5e-10	2.07e-09	sensitivity with high expression	RTK signaling	CSF1R
GW843682X	291	-0.188	-3.23	0.00125	0.00102	sensitivity with high expression	Cell cycle	PLK1
HG-5-113-01	403	-0.161	-3.25	0.00118	0.000963	sensitivity with high expression	Mitosis	AURKA
I-BET-762	737	-0.23	-6.33	2.83e-10	1.01e-09	sensitivity with high expression	Chromatin other	BRD2, BRD3, BRD4
I-CBP112	659	-0.116	-2.98	0.00291	0.00208	sensitivity with high expression	Chromatin histone acetylation	EP300, CBP
IC-87114	737	-0.0962	-2.61	0.00898	0.00573	sensitivity with high expression	PI3K/MTOR signaling	PI3Kdelta
Idelalisib	739	-0.116	-3.15	0.00166	0.0013	sensitivity with high expression	PI3K/MTOR signaling	PI3Kdelta
Imatinib	298	-0.155	-2.69	0.00721	0.00472	sensitivity with high expression	Other, kinases	ABL, KIT, PDGFR
IMD-0354	736	-0.101	-2.75	0.00603	0.00399	sensitivity with high expression	Other, kinases	IKKb
IPA-3	699	-0.112	-2.96	0.00308	0.00218	sensitivity with high expression	Cytoskeleton	PAK1
Ispinesib Mesylate	736	-0.23	-6.35	2.52e-10	9.5e-10	sensitivity with high expression	Mitosis	KSP
JAK1_3715	742	-0.0861	-2.35	0.019	0.011	sensitivity with high expression	Other, kinases	JAK1
JQ1	771	-0.103	-2.86	0.0043	0.00292	sensitivity with high expression	Chromatin other	BRD2, BRD3, BRD4, BRDT
JW-7-24-1	740	-0.198	-5.46	5.21e-08	9.26e-08	sensitivity with high expression	Other, kinases	LCK
kb NB 142-70	743	-0.24	-6.67	3.22e-11	1.38e-10	sensitivity with high expression	Other, kinases	PKD
KIN001-042	742	-0.0827	-2.25	0.0243	0.0137	sensitivity with high expression	WNT signaling	GSK3B
KIN001-236	739	-0.212	-5.85	5.7e-09	1.29e-08	sensitivity with high expression	Chromatin histone acetylation	HDAC6, HDAC10
KIN001-244	738	-0.169	-4.62	3.96e-06	5.08e-06	sensitivity with high expression	Other, kinases	PDK1
KIN001-260	738	-0.208	-5.72	1.19e-08	2.46e-08	sensitivity with high expression	DNA replication	CDC7
KIN001-266	738	-0.124	-3.38	0.000727	0.000637	sensitivity with high expression	DNA replication	CDC7
KIN001-270	739	-0.23	-6.36	2.35e-10	9.14e-10	sensitivity with high expression	Other	CDK9
Kobe2602	733	-0.139	-3.79	0.000152	0.000148	sensitivity with high expression	RTK signaling	RAS effector
KU-55933	751	-0.11	-3.01	0.0026	0.00188	sensitivity with high expression	Genome integrity	ATM
LCL161	731	-0.0909	-2.46	0.0139	0.00853	sensitivity with high expression	Apoptosis regulation	XIAP, IAP1, IAP2
Lenalidomide	755	-0.153	-4.24	2.34e-05	2.62e-05	sensitivity with high expression	Protein stability and degradation	CRBN
Lestaurtinib	751	-0.0724	-1.98	0.0472	0.0253	sensitivity with high expression	Other, kinases	FLT3, JAK2, NTRK1, NTRK2, NTRK3
LGK974	732	-0.0926	-2.51	0.0122	0.00755	sensitivity with high expression	WNT signaling	PORCN
Linifanib	740	-0.126	-3.44	0.000581	0.000517	sensitivity with high expression	RTK signaling	VEGFR1, VEGFR2, VEGFR3, CSF1R, FLT3, KIT
Masitinib	739	-0.18	-4.93	8.83e-07	1.29e-06	sensitivity with high expression	RTK signaling	KIT, PDGFRA, PDGFRB
MCT1_6447	727	-0.138	-3.73	0.000196	0.000186	sensitivity with high expression	Cell cycle	MCT1
MCT4_1422	740	-0.113	-3.09	0.00199	0.0015	sensitivity with high expression	Other	MCT4
MetAP2 Inhibitor, A832234	732	-0.1	-2.71	0.00676	0.00445	sensitivity with high expression	Other	MetAP2
Methotrexate	754	-0.213	-5.93	3.45e-09	8.41e-09	sensitivity with high expression	DNA replication	Antimetabolite
MIM1	728	-0.131	-3.56	0.000381	0.000346	sensitivity with high expression	Apoptosis regulation	MCL1
Mirin	672	-0.229	-6.04	1.78e-09	5.16e-09	sensitivity with high expression	Genome integrity	MRE11
Mitomycin-C	700	-0.106	-2.81	0.00504	0.00337	sensitivity with high expression	DNA replication	DNA crosslinker
MPS-1-IN-1	738	-0.167	-4.57	4.99e-06	6.33e-06	sensitivity with high expression	Mitosis	MPS1
N24798-49-A1	730	-0.194	-5.3	1.28e-07	2.13e-07	sensitivity with high expression	Chromatin histone methylation	JMJ histone demethylase
Navitoclax	751	-0.242	-6.75	1.88e-11	9.38e-11	sensitivity with high expression	Apoptosis regulation	BCL2, BCL-XL, BCL-W
NG-25	743	-0.198	-5.46	5.2e-08	9.26e-08	sensitivity with high expression	Other, kinases	TAK1, M4K2
Nilotinib	753	-0.123	-3.38	0.000745	0.000649	sensitivity with high expression	ABL signaling	ABL
NPK76-II-72-1	738	-0.339	-9.56	2.95e-21	1.69e-19	sensitivity with high expression	Cell cycle	PLK3
NSC-207895	737	-0.226	-6.23	5.45e-10	1.83e-09	sensitivity with high expression	p53 pathway	MDM4
NSC-87877	703	-0.109	-2.89	0.00384	0.00265	sensitivity with high expression	Other	SHP-1 (PTPN6), SHP-2 (PTPN11)
NSC319726	705	-0.211	-5.68	1.49e-08	3e-08	sensitivity with high expression	p53 pathway	P53 Mut specific
NU7441	748	-0.0889	-2.43	0.015	0.00892	sensitivity with high expression	Genome integrity	DNAPK
NVP-BHG712	739	-0.0901	-2.45	0.0143	0.00866	sensitivity with high expression	Other, kinases	EPHB4, RAF, SRC, ABL
Olaparib	761	-0.154	-4.29	1.87e-05	2.17e-05	sensitivity with high expression	Genome integrity	PARP1, PARP2
Omipalisib	740	-0.121	-3.29	0.00101	0.000844	sensitivity with high expression	PI3K/MTOR signaling	PI3K (class 1), MTORC1, MTORC2
OSI-027	733	-0.217	-5.96	2.84e-09	7.38e-09	sensitivity with high expression	PI3K/MTOR signaling	MTORC1, MTORC2
OSI-930	740	-0.182	-4.99	6.41e-07	9.49e-07	sensitivity with high expression	RTK signaling	KIT, VEGFR2
OSU-03012	700	-0.117	-3.1	0.00196	0.00149	sensitivity with high expression	Metabolism	PDK1 (PDPK1)
PAC-1	688	-0.178	-4.71	2.6e-06	3.44e-06	sensitivity with high expression	Apoptosis regulation	Procaspase-3, Procaspase-7
Panobinostat	727	-0.244	-6.7	2.52e-11	1.12e-10	sensitivity with high expression	Chromatin histone acetylation	HDAC
PARP_9495	734	0.112	3.03	0.00245	0.00178	sensitivity with low expression	Genome integrity	PARP1, PARP2, PARP7
PD0325901	740	0.299	8.38	9.15e-17	2.28e-15	sensitivity with low expression	ERK MAPK signaling	MEK1, MEK2
PD173074	752	-0.162	-4.48	7.62e-06	9.2e-06	sensitivity with high expression	RTK signaling	FGFR1, FGFR2, FGFR3
Pelitinib	739	-0.0982	-2.67	0.00757	0.00493	sensitivity with high expression	EGFR signaling	EGFR
Pemetrexed	727	-0.157	-4.25	2.22e-05	2.53e-05	sensitivity with high expression	DNA replication	TYMS
PF-00299804	733	-0.114	-3.08	0.00206	0.00153	sensitivity with high expression	RTK signaling	EGFR, ERBB2, ERBB4
PF-4708671	743	-0.122	-3.34	0.00086	0.000738	sensitivity with high expression	PI3K/MTOR signaling	S6K1
PFI-3	663	-0.152	-3.94	8.28e-05	8.51e-05	sensitivity with high expression	Chromatin other	PB1, SMARCA4, SMARCA2
PHA-665752	299	-0.13	-2.25	0.0244	0.0137	sensitivity with high expression	RTK signaling	MET
PHA-793887	739	-0.259	-7.18	9.33e-13	8.93e-12	sensitivity with high expression	Cell cycle	CDK2, CDK7, CDK5
Phenformin	731	-0.121	-3.28	0.00103	0.000858	sensitivity with high expression	Other	Biguanide agent
PI-103	732	-0.214	-5.87	4.97e-09	1.15e-08	sensitivity with high expression	Other, kinases	PI3Kalpha, DAPK3, CLK4, PIM3, HIPK2
PIK-93	738	-0.2	-5.49	4.32e-08	8.03e-08	sensitivity with high expression	PI3K/MTOR signaling	PK3CG
Pilaralisib	743	-0.151	-4.15	3.42e-05	3.76e-05	sensitivity with high expression	PI3K/MTOR signaling	PI3K
PLK_6522	725	-0.0912	-2.46	0.0141	0.00858	sensitivity with high expression	Cell cycle	PLK1, PLK2, PLK3
Pyrimethamine	295	-0.225	-3.91	9.6e-05	9.79e-05	sensitivity with high expression	Other	Dihydrofolate reductase (DHFR)
QL-VIII-58	404	0.128	2.57	0.0101	0.00639	sensitivity with low expression	Other	MTOR, ATR
QL-X-138	733	-0.244	-6.72	2.32e-11	1.1e-10	sensitivity with high expression	Other, kinases	BTK
QL-XI-92	740	-0.195	-5.36	9.26e-08	1.58e-07	sensitivity with high expression	Cytoskeleton	DDR1
QL-XII-47	736	-0.159	-4.35	1.41e-05	1.66e-05	sensitivity with high expression	Other, kinases	BTK, BMX, IRAK1
QL-XII-61	382	-0.128	-2.51	0.0121	0.00751	sensitivity with high expression	Other, kinases	BMX, BTK
QS11	701	-0.177	-4.72	2.55e-06	3.41e-06	sensitivity with high expression	Other	ARFGAP1
Quizartinib	740	-0.218	-6.03	1.91e-09	5.38e-09	sensitivity with high expression	RTK signaling	FLT3
RAF_9304	739	0.115	3.13	0.00178	0.00138	sensitivity with low expression	ERK MAPK signaling	ARAF, BRAF, CRAF
Refametinib	757	0.333	9.52	4.08e-21	1.69e-19	sensitivity with low expression	ERK MAPK signaling	MEK1, MEK2
RU-SKI 43	734	-0.166	-4.54	6e-06	7.47e-06	sensitivity with high expression	Other	Shh
Ruxolitinib	740	-0.165	-4.53	6.17e-06	7.6e-06	sensitivity with high expression	Other, kinases	JAK1, JAK2
S-Trityl-L-cysteine	292	-0.142	-2.43	0.0151	0.00892	sensitivity with high expression	Mitosis	KIF11
SB216763	669	-0.0806	-2.08	0.0371	0.0203	sensitivity with high expression	WNT signaling	GSK3A, GSK3B
SB505124	774	-0.249	-7.05	2.27e-12	1.88e-11	sensitivity with high expression	RTK signaling	TGFBR1, ACVR1B, ACVR1C
SB52334	737	-0.191	-5.23	1.88e-07	3.03e-07	sensitivity with high expression	RTK signaling	ALK5
Selisistat	737	-0.174	-4.76	2.06e-06	2.88e-06	sensitivity with high expression	Chromatin histone acetylation	SIRT1
Selumetinib	756	0.307	8.71	5.35e-18	1.67e-16	sensitivity with low expression	ERK MAPK signaling	MEK1, MEK2
Sepantronium bromide	705	-0.122	-3.26	0.00114	0.000942	sensitivity with high expression	Apoptosis regulation	BIRC5
SGC0946	719	-0.138	-3.72	0.000204	0.00019	sensitivity with high expression	Chromatin histone methylation	DOT1L
SL0101	738	-0.176	-4.82	1.51e-06	2.16e-06	sensitivity with high expression	Other, kinases	RSK, AURKB, PIM1, PIM3
SN-38	762	-0.108	-2.99	0.00279	0.002	sensitivity with high expression	DNA replication	TOP1
SNX-2112	731	-0.194	-5.3	1.25e-07	2.1e-07	sensitivity with high expression	Protein stability and degradation	HSP90
Sphingosine Kinase 1 Inhibitor II	743	-0.159	-4.35	1.41e-05	1.66e-05	sensitivity with high expression	Other, kinases	Sphingosine Kinase
STF-62247	738	-0.184	-5.05	4.61e-07	7.08e-07	sensitivity with high expression	Other	Autophagy inducer
SU11274	742	-0.188	-5.18	2.38e-07	3.8e-07	sensitivity with high expression	RTK signaling	MET
T0901317	734	-0.243	-6.71	2.39e-11	1.1e-10	sensitivity with high expression	Other	LXR, FXR
TAK-715	740	-0.247	-6.86	9e-12	5.6e-11	sensitivity with high expression	JNK and p38 signaling	p38alpha, p38beta
Tamoxifen	734	-0.121	-3.3	0.000979	0.000834	sensitivity with high expression	Hormone-related	ESR1
Tanespimycin	751	0.222	6.16	8.39e-10	2.61e-09	sensitivity with low expression	Protein stability and degradation	HSP90
Temozolomide	719	-0.161	-4.35	1.4e-05	1.66e-05	sensitivity with high expression	DNA replication	DNA alkylating agent
Tenovin-6	743	-0.133	-3.63	0.000286	0.000266	sensitivity with high expression	Chromatin histone acetylation	SIRT
TGX221	294	0.165	2.84	0.0046	0.0031	sensitivity with low expression	PI3K/MTOR signaling	PI3Kbeta
THZ-2-102-1	719	-0.207	-5.63	1.97e-08	3.77e-08	sensitivity with high expression	Cell cycle	CDK7
THZ-2-49	729	-0.0933	-2.52	0.0117	0.00732	sensitivity with high expression	Cell cycle	CDK9
Tivozanib	739	-0.216	-5.94	3.15e-09	7.85e-09	sensitivity with high expression	RTK signaling	VEGFR1, VEGFR2, VEGFR3, PDGFR, KIT
TL-1-85	739	-0.165	-4.52	6.33e-06	7.72e-06	sensitivity with high expression	Other, kinases	TAK1, MAP4K2
TL-2-105	739	-0.247	-6.84	9.96e-12	5.9e-11	sensitivity with high expression	Other	not defined
Torin 2	706	-0.139	-3.72	0.000203	0.00019	sensitivity with high expression	PI3K/MTOR signaling	mTOR
torin2	114	0.197	2.1	0.0357	0.0197	sensitivity with low expression	PI3K/MTOR signaling	MTOR, ATM, ATR, DNAPK
Tozasertib	288	-0.225	-3.87	0.000114	0.000115	sensitivity with high expression	Mitosis	AURKA, AURKB, AURKC, others
TPCA-1	739	-0.212	-5.83	6.31e-09	1.35e-08	sensitivity with high expression	Other, kinases	IKK2
Trametinib	708	0.348	9.64	1.39e-21	1.69e-19	sensitivity with low expression	ERK MAPK signaling	MEK1, MEK2
Tretinoin	745	-0.136	-3.73	0.000195	0.000186	sensitivity with high expression	Other	Retinoic acid
Trichostatin A	733	-0.226	-6.22	5.68e-10	1.86e-09	sensitivity with high expression	Chromatin histone acetylation	HDAC
Tubastatin A	738	-0.261	-7.23	6.25e-13	6.48e-12	sensitivity with high expression	Chromatin histone acetylation	HDAC1, HDAC6, HDAC8
UNC0638	774	-0.139	-3.89	0.000102	0.000104	sensitivity with high expression	Chromatin histone methylation	G9A, GLP
UNC0642	706	-0.191	-5.12	3.26e-07	5.14e-07	sensitivity with high expression	Chromatin histone methylation	G9A, GLP
UNC1215	720	-0.202	-5.47	4.87e-08	8.91e-08	sensitivity with high expression	Chromatin other	L3MBTL3
Veliparib	753	-0.115	-3.16	0.00156	0.00123	sensitivity with high expression	Genome integrity	PARP1, PARP2
Venotoclax	733	-0.245	-6.77	1.66e-11	8.62e-11	sensitivity with high expression	Apoptosis regulation	BCL-2 selective
Vinorelbine	707	-0.0846	-2.25	0.0246	0.0138	sensitivity with high expression	Mitosis	Microtubule destabiliser
Vismodegib	755	-0.137	-3.78	0.000157	0.000153	sensitivity with high expression	Other	SMO
VNLG/124	737	-0.173	-4.72	2.45e-06	3.32e-06	sensitivity with high expression	Chromatin histone acetylation	HDAC,RAR
Vorinostat	755	-0.246	-6.89	7.17e-12	4.69e-11	sensitivity with high expression	Chromatin histone acetylation	HDAC inhibitor Class I, IIa, IIb, IV
Voxtalisib	743	-0.106	-2.9	0.00373	0.00259	sensitivity with high expression	PI3K/MTOR signaling	PI3K (class 1), DNAPK, MTOR
VX-702	749	-0.151	-4.16	3.24e-05	3.6e-05	sensitivity with high expression	JNK and p38 signaling	p38
Wee1 Inhibitor	671	-0.0974	-2.52	0.0116	0.00731	sensitivity with high expression	Cell cycle	WEE1, CHEK1
WYE-125132	732	-0.108	-2.91	0.00358	0.0025	sensitivity with high expression	PI3K/MTOR signaling	mTOR
WZ3105	740	-0.249	-6.9	6.65e-12	4.6e-11	sensitivity with high expression	Other	SRC, ROCK2, NTRK2, FLT3, IRAK1, others
XMD13-2	739	-0.24	-6.64	3.92e-11	1.63e-10	sensitivity with high expression	Cytoskeleton	MRCKB
XMD14-99	740	-0.215	-5.92	3.66e-09	8.75e-09	sensitivity with high expression	Other, kinases	ALK, CDK7, LTK, others
XMD15-27	740	-0.171	-4.68	2.94e-06	3.81e-06	sensitivity with high expression	Other, kinases	CAMK2
Y-39983	738	-0.214	-5.9	4.02e-09	9.43e-09	sensitivity with high expression	Cytoskeleton	ROCK
YM201636	739	-0.216	-5.96	2.85e-09	7.38e-09	sensitivity with high expression	PI3K/MTOR signaling	PIKFYVE
ZG-10	403	-0.12	-2.41	0.0159	0.00937	sensitivity with high expression	JNK and p38 signaling	JNK1
Zibotentan	739	-0.2	-5.51	3.87e-08	7.29e-08	sensitivity with high expression	Other	Endothelin-1 receptor (EDNRA)
ZL049	736	-0.105	-2.84	0.00447	0.00302	sensitivity with high expression	Unclassified	nan
ZL109	738	0.0837	2.28	0.0229	0.0131	sensitivity with low expression	Unclassified	DNA damage
ZM447439	753	-0.149	-4.1	4.25e-05	4.56e-05	sensitivity with high expression	Mitosis	AURKA, AURKB
ZSTK474	737	-0.173	-4.72	2.44e-06	3.32e-06	sensitivity with high expression	PI3K/MTOR signaling	PI3K (class 1)

## Sheet: DNA2_GDSC2
Drug name	Cell Line No.	Spearman rho	z	p-value	p-adjusted	Direction	Targeted Pathways	Putative Targets
123138	576	-0.175	-4.23	2.42e-05	1.62e-07	sensitivity with high expression	Unclassified	nan
150412	576	-0.227	-5.52	3.83e-08	4.37e-10	sensitivity with high expression	Unclassified	nan
5-azacytidine	594	-0.163	-3.99	6.86e-05	4.33e-07	sensitivity with high expression	Other	DNA methyltransferases
5-Fluorouracil	776	-0.127	-3.55	0.000391	2.14e-06	sensitivity with high expression	Other	Antimetabolite (DNA &amp; RNA)
50869	576	-0.24	-5.85	5.63e-09	8.78e-11	sensitivity with high expression	Unclassified	nan
615590	576	-0.164	-3.97	7.45e-05	4.63e-07	sensitivity with high expression	Unclassified	nan
630600	576	-0.177	-4.27	2.02e-05	1.37e-07	sensitivity with high expression	Unclassified	nan
667880	576	-0.305	-7.54	7.52e-14	5.7e-15	sensitivity with high expression	Unclassified	nan
720427	576	-0.268	-6.57	6.32e-11	1.68e-12	sensitivity with high expression	Unclassified	nan
729189	576	-0.196	-4.75	2.13e-06	1.69e-08	sensitivity with high expression	Unclassified	nan
741909	576	-0.0939	-2.26	0.0242	0.000103	sensitivity with high expression	Unclassified	nan
743380	576	-0.0908	-2.18	0.0293	0.000123	sensitivity with high expression	Unclassified	nan
765771	576	-0.222	-5.42	6.86e-08	7.35e-10	sensitivity with high expression	Unclassified	nan
776928	576	-0.184	-4.45	9.13e-06	6.42e-08	sensitivity with high expression	Unclassified	nan
A-366	594	-0.204	-5.03	5.36e-07	4.82e-09	sensitivity with high expression	Chromatin histone methylation	EHMT1, EHMT2
ABT737	765	-0.284	-8.07	1.11e-15	1.68e-16	sensitivity with high expression	Apoptosis regulation	BCL2, BCL-XL, BCL-W, BCL-B, BFL1
Afatinib	774	-0.154	-4.3	1.78e-05	1.21e-07	sensitivity with high expression	EGFR signaling	EGFR, ERBB2
Afuresertib	766	-0.0849	-2.35	0.0188	8.06e-05	sensitivity with high expression	PI3K/MTOR signaling	AKT1, AKT2, AKT3
AGI-5198	766	-0.204	-5.71	1.23e-08	1.57e-10	sensitivity with high expression	Metabolism	IDH1 (R132H)
AGI-6780	715	-0.27	-7.37	2.3e-13	1.52e-14	sensitivity with high expression	Metabolism	IDH2(R140Q)
AGK2	748	-0.121	-3.33	0.000872	4.56e-06	sensitivity with high expression	Chromatin histone acetylation	BAZ2A, BAZ2B
Alisertib	760	-0.266	-7.51	8.44e-14	5.97e-15	sensitivity with high expression	Mitosis	AURKA
Alpelisib	773	-0.0809	-2.25	0.0245	0.000104	sensitivity with high expression	PI3K/MTOR signaling	PI3Kalpha
alpha-lipoic acid	592	-0.214	-5.27	1.47e-07	1.47e-09	sensitivity with high expression	Metabolism	Metabolism
AMG-319	762	-0.179	-4.99	6.47e-07	5.63e-09	sensitivity with high expression	PI3K/MTOR signaling	PI3K (beta sparing)
ascorbate (vitamin C)	587	-0.151	-3.68	0.000243	1.39e-06	sensitivity with high expression	Other	anti-oxidant proteins
AT13148	766	-0.144	-4	6.41e-05	4.07e-07	sensitivity with high expression	PI3K/MTOR signaling	AKT1
Avagacestat	762	-0.112	-3.11	0.0019	9.35e-06	sensitivity with high expression	Other	Amyloid beta20, Amyloid beta40
Axitinib	769	-0.329	-9.47	6.54e-21	6.94e-21	sensitivity with high expression	RTK signaling	PDGFR, KIT, VEGFR
AZ6102	766	-0.0886	-2.46	0.0141	6.17e-05	sensitivity with high expression	WNT signaling	TNKS1, TNKS2
AZ960	717	-0.175	-4.74	2.27e-06	1.79e-08	sensitivity with high expression	Other, kinases	JAK2, JAK3
AZD1208	576	-0.216	-5.25	1.65e-07	1.63e-09	sensitivity with high expression	Other, kinases	PIM1, PIM2, PIM3
AZD1332	576	-0.0865	-2.08	0.0379	0.000158	sensitivity with high expression	RTK signaling	NTRK1, NTRK2, NTRK3
AZD4547	767	-0.205	-5.75	1.01e-08	1.34e-10	sensitivity with high expression	RTK signaling	FGFR1, FGFR2, FGFR3
AZD5153	576	-0.133	-3.2	0.00137	6.91e-06	sensitivity with high expression	Chromatin other	BRD4
AZD5363	766	-0.0875	-2.42	0.0155	6.67e-05	sensitivity with high expression	Other, kinases	AKT1, AKT2, AKT3, ROCK2
AZD5438	576	-0.124	-2.98	0.00291	1.4e-05	sensitivity with high expression	Cell cycle	CDK2
AZD5582	707	-0.146	-3.9	9.66e-05	5.91e-07	sensitivity with high expression	Apoptosis regulation	XIAP, cIAP
AZD5991	574	-0.229	-5.56	3.09e-08	3.56e-10	sensitivity with high expression	Apoptosis regulation	MCL1
AZD6738	766	-0.23	-6.46	1.24e-10	3.05e-12	sensitivity with high expression	Genome integrity	ATR
AZD7762	769	-0.228	-6.41	1.71e-10	4.04e-12	sensitivity with high expression	Cell cycle	CHEK1, CHEK2
BDF00022089a	576	-0.173	-4.18	3.01e-05	1.99e-07	sensitivity with high expression	Chromatin histone acetylation	BRPF1, BRPF2, BRPF3
BDILV000379a	576	-0.152	-3.67	0.00025	1.42e-06	sensitivity with high expression	Chromatin histone acetylation	BAZ2A, BAZ2B
BDOCA000347a	576	-0.165	-3.99	6.91e-05	4.34e-07	sensitivity with high expression	Chromatin histone acetylation	BRPF1, BRPF2, BRPF3
BDP-00009066	596	-0.119	-2.91	0.00369	1.74e-05	sensitivity with high expression	Cytoskeleton	MRCKB_HUMAN
BEN	576	-0.194	-4.7	2.78e-06	2.1e-08	sensitivity with high expression	Unclassified	nan
BI-2536	739	-0.306	-8.59	1.59e-17	2.81e-18	sensitivity with high expression	Cell cycle	PLK1, PLK2, PLK3
BIBR-1532	762	-0.169	-4.71	2.55e-06	1.96e-08	sensitivity with high expression	Genome integrity	TERT
Bicalutamide	178	-0.252	-3.41	0.000692	3.67e-06	sensitivity with high expression	Hormone-related	AR
Bleomycin	576	-0.145	-3.51	0.000462	2.5e-06	sensitivity with high expression	DNA replication	dsDNA break induction
Bleomycin (50 uM)	587	-0.0901	-2.18	0.029	0.000123	sensitivity with high expression	DNA replication	dsDNA break induction
BMS-345541	716	-0.259	-7.07	1.99e-12	9.62e-14	sensitivity with high expression	Other, kinases	IKK1, IKK2
BMS-754807	760	-0.21	-5.87	4.79e-09	7.71e-11	sensitivity with high expression	IGF1R signaling	IGF1R, IR
Bosutinib	760	-0.104	-2.88	0.00401	1.87e-05	sensitivity with high expression	Other, kinases	SRC, ABL, TEC
BPD-00008900	596	-0.132	-3.24	0.00119	6.08e-06	sensitivity with high expression	Other	nan
Bromosporine	576	-0.115	-2.76	0.00577	2.61e-05	sensitivity with high expression	Chromatin other	CECR2, BRD2, BRD4, BRD9
Buparlisib	766	-0.163	-4.54	5.98e-06	4.26e-08	sensitivity with high expression	PI3K/MTOR signaling	PI3Kalpha, PI3Kdelta, PI3Kbeta, PI3Kgamma
BX795	178	-0.344	-4.74	2.67e-06	2.04e-08	sensitivity with high expression	Other, kinases	TBK1, PDK1 (PDPK1), IKK, AURKB, AURKC
Camptothecin	775	-0.21	-5.91	3.79e-09	6.29e-11	sensitivity with high expression	DNA replication	TOP1
CCT-018159	178	-0.193	-2.58	0.01	4.46e-05	sensitivity with high expression	Protein stability and degradation	HSP90
CCT007093	750	-0.165	-4.57	5.21e-06	3.74e-08	sensitivity with high expression	Cell cycle	PPM1D
CDK9_5038	576	-0.148	-3.57	0.000371	2.04e-06	sensitivity with high expression	Cell cycle	CDK9
CDK9_5576	576	-0.125	-3.02	0.00256	1.25e-05	sensitivity with high expression	Cell cycle	CDK9
Cediranib	766	-0.109	-3.02	0.00258	1.25e-05	sensitivity with high expression	RTK signaling	VEGFR, FLT1, FLT2, FLT3, FLT4, KIT, PDGFRB
Cisplatin	613	-0.207	-5.18	2.42e-07	2.31e-09	sensitivity with high expression	DNA replication	DNA crosslinker
CPI-637	594	-0.16	-3.93	8.82e-05	5.44e-07	sensitivity with high expression	Chromatin histone methylation	EP300
Crizotinib	775	-0.245	-6.94	5.02e-12	1.97e-13	sensitivity with high expression	RTK signaling	MET, ALK, ROS1
CT7033-2	594	-0.178	-4.38	1.24e-05	8.51e-08	sensitivity with high expression	Chromatin histone methylation	KDM4A, KDM4C, KDM4E, KDM3A, KDM6B
Cyclophosphamide	765	-0.23	-6.46	1.27e-10	3.05e-12	sensitivity with high expression	DNA replication	Alkylating agent
Cytarabine	596	-0.197	-4.85	1.34e-06	1.11e-08	sensitivity with high expression	Other	Antimetabolite
CZC24832	716	-0.168	-4.53	6.29e-06	4.45e-08	sensitivity with high expression	PI3K/MTOR signaling	PI3Kgamma
Dacarbazine	576	-0.246	-6.02	2.04e-09	3.55e-11	sensitivity with high expression	Other	CP11A
Dactinomycin	769	-0.127	-3.53	0.000423	2.3e-06	sensitivity with high expression	Other	RNA polymerase
Daporinad	472	-0.345	-7.8	1.16e-14	1.12e-15	sensitivity with high expression	Metabolism	NAMPT
Dasatinib	771	0.0981	2.73	0.0064	2.88e-05	sensitivity with low expression	RTK signaling	ABL, SRC, Ephrins, PDGFR, KIT
Dihydrorotenone	574	-0.172	-4.16	3.3e-05	2.18e-07	sensitivity with high expression	Unclassified	nan
Dinaciclib	713	-0.103	-2.76	0.00574	2.61e-05	sensitivity with high expression	Cell cycle	CDK1, CDK2, CDK5, CDK9
Docetaxel	776	-0.139	-3.9	9.9e-05	6.01e-07	sensitivity with high expression	Mitosis	Microtubule stabiliser
Doramapimod	764	-0.112	-3.1	0.00197	9.62e-06	sensitivity with high expression	JNK and p38 signaling	p38, JNK2
Eg5_9814	574	-0.224	-5.44	5.88e-08	6.37e-10	sensitivity with high expression	Other	KSP11
EHT-1864	753	-0.22	-6.13	1.02e-09	1.97e-11	sensitivity with high expression	Cytoskeleton	RAC1, RAC2, RAC3
Elephantin	576	-0.208	-5.05	4.73e-07	4.37e-09	sensitivity with high expression	Unclassified	nan
Elesclomol	178	-0.214	-2.88	0.00407	1.89e-05	sensitivity with high expression	Protein stability and degradation	HSP90
Entinostat	720	-0.214	-5.82	6.52e-09	9.6e-11	sensitivity with high expression	Chromatin histone acetylation	HDAC1, HDAC3
Epirubicin	766	-0.187	-5.21	1.98e-07	1.95e-09	sensitivity with high expression	DNA replication	Anthracycline
EPZ004777	773	-0.22	-6.21	6.11e-10	1.3e-11	sensitivity with high expression	Chromatin histone methylation	DOT1L
EPZ5676	771	-0.204	-5.72	1.18e-08	1.52e-10	sensitivity with high expression	Chromatin histone methylation	DOT1L
ERK_2440	576	0.115	2.77	0.00558	2.55e-05	sensitivity with low expression	ERK MAPK signaling	ERK1,ERK2
ERK_6604	576	0.124	2.97	0.00298	1.42e-05	sensitivity with low expression	ERK MAPK signaling	ERK1,ERK2
Erlotinib	764	-0.0855	-2.37	0.0181	7.76e-05	sensitivity with high expression	EGFR signaling	EGFR
Fludarabine	576	-0.201	-4.88	1.15e-06	9.74e-09	sensitivity with high expression	DNA replication	Antimetabolite
Foretinib	763	-0.165	-4.59	4.64e-06	3.39e-08	sensitivity with high expression	RTK signaling	MET, KDR, TIE2, VEGFR3/FLT4, RON, PDGFR, FGFR1, EGFR
Fulvestrant	773	-0.245	-6.93	5.26e-12	1.99e-13	sensitivity with high expression	Hormone-related	ESR1
Gallibiscoquinazole	576	-0.226	-5.51	4.12e-08	4.61e-10	sensitivity with high expression	Unclassified	nan
GDC0810	766	-0.195	-5.47	5.02e-08	5.49e-10	sensitivity with high expression	Hormone-related	ESR1, ESR2
Gemcitabine	770	-0.166	-4.65	3.43e-06	2.58e-08	sensitivity with high expression	DNA replication	Pyrimidine antimetabolite
glutathione	587	-0.136	-3.3	0.000992	5.14e-06	sensitivity with high expression	Other	anti-oxidant proteins
GSK-LSD1	576	-0.141	-3.39	0.000711	3.75e-06	sensitivity with high expression	Chromatin histone methylation	KDM1
GSK-LSD1-2HCl	594	-0.165	-4.05	5.36e-05	3.44e-07	sensitivity with high expression	Chromatin histone methylation	LSD1
GSK1904529A	773	-0.235	-6.64	3.87e-11	1.05e-12	sensitivity with high expression	IGF1R signaling	IGF1R, IR
GSK2110183B	576	-0.155	-3.73	0.000194	1.12e-06	sensitivity with high expression	PI3K/MTOR signaling	AKT1, AKT2, AKT3
GSK2256098C	576	-0.234	-5.71	1.32e-08	1.65e-10	sensitivity with high expression	Cytoskeleton	FAK1
GSK2276186C	576	-0.226	-5.52	3.93e-08	4.44e-10	sensitivity with high expression	Other, kinases	JAK1, JAK2, JAK3
GSK2578215A	766	-0.212	-5.96	2.87e-09	4.91e-11	sensitivity with high expression	Other, kinases	LRRK2
GSK2606414	712	-0.123	-3.29	0.00103	5.29e-06	sensitivity with high expression	Metabolism	PERK
GSK269962A	220	-0.253	-3.82	0.000145	8.58e-07	sensitivity with high expression	Cytoskeleton	ROCK1, ROCK2
GSK2801	576	-0.2	-4.84	1.39e-06	1.14e-08	sensitivity with high expression	Chromatin other	nan
GSK2830371	587	-0.252	-6.23	5.55e-10	1.23e-11	sensitivity with high expression	Other	WIP1
GSK2830371A	576	-0.249	-6.09	1.39e-09	2.64e-11	sensitivity with high expression	Other	PPM1D
GSK3337463A	576	-0.237	-5.78	8.83e-09	1.19e-10	sensitivity with high expression	Other, kinases	NIK
GSK343	773	-0.115	-3.22	0.00131	6.65e-06	sensitivity with high expression	Chromatin histone methylation	EZH2
GSK591	765	-0.125	-3.46	0.00055	2.95e-06	sensitivity with high expression	Chromatin histone methylation	PMRT5
GSK626616AC	576	-0.251	-6.15	9.44e-10	1.87e-11	sensitivity with high expression	Other, kinases	DYRK1A
GW441756	762	-0.245	-6.88	7.65e-12	2.67e-13	sensitivity with high expression	RTK signaling	NTRK1
HKMTI-1-005	596	-0.15	-3.69	0.000227	1.3e-06	sensitivity with high expression	Unclassified	nan
I-BET-762	716	-0.1	-2.69	0.00719	3.22e-05	sensitivity with high expression	Chromatin other	BRD2, BRD3, BRD4
I-BRD9	766	-0.206	-5.78	8.27e-09	1.16e-10	sensitivity with high expression	Chromatin other	BRD9
IAP_5620	573	-0.184	-4.45	9.21e-06	6.43e-08	sensitivity with high expression	Other	IAP
Ibrutinib	712	-0.117	-3.14	0.00169	8.4e-06	sensitivity with high expression	Other, kinases	BTK
ICL-SIRT078	595	-0.167	-4.1	4.33e-05	2.82e-07	sensitivity with high expression	Other	SIR2
IGF1R_3801	575	-0.15	-3.62	0.000305	1.7e-06	sensitivity with high expression	IGF1R signaling	IGFR1
IOX2	178	-0.25	-3.38	0.000752	3.95e-06	sensitivity with high expression	Other	EGLN1
Ipatasertib	766	-0.0882	-2.44	0.0146	6.33e-05	sensitivity with high expression	PI3K/MTOR signaling	AKT1, AKT, AKT3
IRAK4_4710	576	-0.203	-4.92	9.19e-07	7.87e-09	sensitivity with high expression	Other, kinases	IRAK4
Irinotecan	773	-0.239	-6.76	1.68e-11	5.24e-13	sensitivity with high expression	DNA replication	TOP1
IWP-2	716	-0.198	-5.36	8.85e-08	9.2e-10	sensitivity with high expression	WNT signaling	PORCN
JAK1_8709	576	-0.156	-3.78	0.000163	9.57e-07	sensitivity with high expression	Other, kinases	JAK1
JAK_8517	576	-0.161	-3.9	0.0001	6.06e-07	sensitivity with high expression	Other, kinases	JAK1, JAK2
JNK Inhibitor VIII	760	-0.132	-3.66	0.000256	1.44e-06	sensitivity with high expression	JNK and p38 signaling	JNK
JQ1	760	-0.174	-4.83	1.44e-06	1.18e-08	sensitivity with high expression	Chromatin other	BRD2, BRD3, BRD4, BRDT
KRAS (G12C) Inhibitor-12	716	-0.249	-6.79	1.4e-11	4.65e-13	sensitivity with high expression	ERK MAPK signaling	KRAS (G12C)
KU-55933	764	-0.223	-6.27	4.32e-10	9.75e-12	sensitivity with high expression	Genome integrity	ATM
L-Oxonoreleagnine	576	-0.208	-5.05	4.86e-07	4.45e-09	sensitivity with high expression	Unclassified	nan
LCL161	717	-0.119	-3.18	0.00146	7.35e-06	sensitivity with high expression	Apoptosis regulation	XIAP, IAP1, IAP2
Leflunomide	717	-0.281	-7.72	1.78e-14	1.45e-15	sensitivity with high expression	DNA replication	Pyrimidine synthesis inhibitor
Lenalidomide	760	-0.245	-6.88	7.49e-12	2.67e-13	sensitivity with high expression	Protein stability and degradation	CRBN
Lestaurtinib	758	-0.22	-6.14	9.3e-10	1.87e-11	sensitivity with high expression	Other, kinases	FLT3, JAK2, NTRK1, NTRK2, NTRK3
LGK974	772	-0.272	-7.73	1.55e-14	1.37e-15	sensitivity with high expression	WNT signaling	PORCN
Linsitinib	774	-0.218	-6.14	9.5e-10	1.87e-11	sensitivity with high expression	IGF1R signaling	IGF1R
LJI308	765	-0.144	-4.01	6.15e-05	3.93e-07	sensitivity with high expression	PI3K/MTOR signaling	RSK2, RSK1, RSK3
LMB_AB1	576	-0.275	-6.77	1.76e-11	5.34e-13	sensitivity with high expression	Other	ADRA1A, ADRB1
LMB_AB2	576	-0.22	-5.36	9.09e-08	9.37e-10	sensitivity with high expression	Unclassified	GADD34
LMB_AB3	576	-0.225	-5.47	4.96e-08	5.48e-10	sensitivity with high expression	Other	PPP1R15B
LMP744	576	-0.209	-5.08	4.17e-07	3.88e-09	sensitivity with high expression	DNA replication	TOP1
Luminespib	773	-0.0885	-2.46	0.0138	6.07e-05	sensitivity with high expression	Protein stability and degradation	HSP90
LY2109761	715	-0.104	-2.8	0.00518	2.38e-05	sensitivity with high expression	Other	TGFB1
Methotrexate	717	-0.192	-5.18	2.37e-07	2.28e-09	sensitivity with high expression	DNA replication	Antimetabolite
MIM1	596	-0.204	-5.03	5.28e-07	4.79e-09	sensitivity with high expression	Apoptosis regulation	MCL1
MIRA-1	774	-0.205	-5.78	8.53e-09	1.17e-10	sensitivity with high expression	p53 pathway	TP53
Mirin	717	-0.252	-6.88	7.8e-12	2.67e-13	sensitivity with high expression	Genome integrity	MRE11
Mitoxantrone	576	-0.248	-6.07	1.5e-09	2.79e-11	sensitivity with high expression	DNA replication	TOP2
MK-1775	775	-0.308	-8.83	1.88e-18	4.98e-19	sensitivity with high expression	Cell cycle	WEE1, PLK1
MK-2206	776	-0.142	-3.98	6.95e-05	4.34e-07	sensitivity with high expression	PI3K/MTOR signaling	AKT1, AKT2
MK-8776	762	-0.226	-6.34	2.78e-10	6.41e-12	sensitivity with high expression	Cell cycle	CHEK1, CHEK2, CDK2
ML323	714	-0.267	-7.31	3.69e-13	2.3e-14	sensitivity with high expression	Protein stability and degradation	USP1, UAF1
MN-64	716	-0.133	-3.57	0.000362	2e-06	sensitivity with high expression	WNT signaling	TNKS1, TNKS2
Motesanib	760	-0.241	-6.78	1.52e-11	4.89e-13	sensitivity with high expression	RTK signaling	VEGFR, RET, KIT, PDGFR
Mycophenolic acid	593	-0.153	-3.74	0.000187	1.09e-06	sensitivity with high expression	Unclassified	nan
N-acetyl cysteine	592	-0.127	-3.11	0.00191	9.41e-06	sensitivity with high expression	Metabolism	Metabolism
N25720-51-A1	595	-0.174	-4.27	2.07e-05	1.39e-07	sensitivity with high expression	Unclassified	nan
N27922-53-1	596	-0.203	-5	6.13e-07	5.42e-09	sensitivity with high expression	Unclassified	nan
N29087-69-1	596	-0.235	-5.83	6.48e-09	9.6e-11	sensitivity with high expression	Unclassified	nan
N30652-18-1	596	-0.193	-4.77	1.98e-06	1.59e-08	sensitivity with high expression	Unclassified	nan
Navitoclax	775	-0.311	-8.93	8.3e-19	2.94e-19	sensitivity with high expression	Apoptosis regulation	BCL2, BCL-XL, BCL-W
Nelarabine	575	-0.233	-5.69	1.49e-08	1.8e-10	sensitivity with high expression	DNA replication	nan
Nilotinib	764	-0.193	-5.39	7.62e-08	8.09e-10	sensitivity with high expression	ABL signaling	ABL
Niraparib	717	-0.244	-6.65	3.74e-11	1.05e-12	sensitivity with high expression	Genome integrity	PARP1, PARP2
NU7441	755	-0.114	-3.15	0.00164	8.23e-06	sensitivity with high expression	Genome integrity	DNAPK
NVP-ADW742	766	-0.146	-4.06	5.09e-05	3.29e-07	sensitivity with high expression	IGF1R signaling	IGF1R
Obatoclax Mesylate	630	-0.0829	-2.08	0.0374	0.000157	sensitivity with high expression	Apoptosis regulation	BCL2, BCL-XL, BCL-W, MCL1
OF-1	716	-0.188	-5.09	3.93e-07	3.69e-09	sensitivity with high expression	Chromatin histone acetylation	BRPF1B, BRPF2
Olaparib	775	-0.28	-8.01	1.78e-15	2.36e-16	sensitivity with high expression	Genome integrity	PARP1, PARP2
OSI-027	768	-0.0985	-2.73	0.00627	2.83e-05	sensitivity with high expression	PI3K/MTOR signaling	MTORC1, MTORC2
Osimertinib	766	-0.101	-2.81	0.00505	2.33e-05	sensitivity with high expression	EGFR signaling	EGFR
OTX015	715	-0.0907	-2.43	0.0153	6.61e-05	sensitivity with high expression	Chromatin other	BRD2, BRD3, BRD4
Oxaliplatin	775	-0.235	-6.64	3.74e-11	1.05e-12	sensitivity with high expression	DNA replication	DNA alkylating agent
P22077	766	-0.256	-7.24	6.08e-13	3.4e-14	sensitivity with high expression	Protein stability and degradation	USP7, USP47
Paclitaxel	766	-0.174	-4.85	1.32e-06	1.11e-08	sensitivity with high expression	Mitosis	Microtubule stabiliser
PAK_5339	575	-0.19	-4.59	4.66e-06	3.39e-08	sensitivity with high expression	Cytoskeleton	PAK1, PAK2
Palbociclib	776	-0.124	-3.46	0.000551	2.95e-06	sensitivity with high expression	Cell cycle	CDK4, CDK6
PBD-288	594	-0.229	-5.67	1.63e-08	1.94e-10	sensitivity with high expression	Unclassified	nan
PCI-34051	716	-0.263	-7.18	9.47e-13	5.02e-14	sensitivity with high expression	Chromatin histone acetylation	HDAC8, HDAC6, HDAC1
PD0325901	775	0.229	6.47	1.14e-10	2.87e-12	sensitivity with low expression	ERK MAPK signaling	MEK1, MEK2
PD173074	775	-0.104	-2.9	0.00379	1.78e-05	sensitivity with high expression	RTK signaling	FGFR1, FGFR2, FGFR3
Pevonedistat	764	-0.21	-5.88	4.57e-09	7.46e-11	sensitivity with high expression	Other	NAE
PF-4708671	220	-0.303	-4.62	4.56e-06	3.36e-08	sensitivity with high expression	PI3K/MTOR signaling	S6K1
PFI-1	758	-0.17	-4.73	2.38e-06	1.85e-08	sensitivity with high expression	Chromatin other	BRD4
PFI3	716	-0.229	-6.22	5.78e-10	1.25e-11	sensitivity with high expression	Chromatin other	Polybromo 1, SMARCA4, SMARCA2
Picolinici-acid	715	-0.196	-5.29	1.31e-07	1.32e-09	sensitivity with high expression	Other	Inflammatory related
Piperlongumine	178	-0.243	-3.28	0.00108	5.56e-06	sensitivity with high expression	Other	Induces reactive oxygen species
Podophyllotoxin bromide	576	-0.191	-4.62	4.05e-06	3.03e-08	sensitivity with high expression	Unclassified	nan
POMHEX	594	-0.345	-8.74	4.98e-18	1.06e-18	sensitivity with high expression	Unclassified	nan
PRIMA-1MET	717	-0.185	-5.01	5.76e-07	5.14e-09	sensitivity with high expression	p53 pathway	TP53 activation
PRT062607	716	-0.093	-2.49	0.0128	5.64e-05	sensitivity with high expression	Other, kinases	SYK
Pyridostatin	761	-0.254	-7.14	1.22e-12	6.15e-14	sensitivity with high expression	DNA replication	G-quadruplex stabiliser
Rapamycin	762	-0.108	-2.99	0.00282	1.36e-05	sensitivity with high expression	PI3K/MTOR signaling	MTORC1
Refametinib	758	0.249	6.99	3.48e-12	1.54e-13	sensitivity with low expression	ERK MAPK signaling	MEK1, MEK2
Remodelin	302	-0.274	-4.86	1.34e-06	1.11e-08	sensitivity with high expression	Unclassified	nan
Ribociclib	767	-0.192	-5.37	8.67e-08	9.11e-10	sensitivity with high expression	Cell cycle	CDK4, CDK6
RO-3306	764	-0.237	-6.65	3.56e-11	1.05e-12	sensitivity with high expression	Cell cycle	CDK1
Rucaparib	759	-0.21	-5.86	5.13e-09	8.13e-11	sensitivity with high expression	Genome integrity	PARP1, PARP2
Ruxolitinib	721	-0.21	-5.71	1.29e-08	1.63e-10	sensitivity with high expression	Other, kinases	JAK1, JAK2
RVX-208	716	-0.116	-3.12	0.00185	9.16e-06	sensitivity with high expression	Chromatin other	BRD4
Sabutoclax	715	-0.229	-6.21	6.32e-10	1.32e-11	sensitivity with high expression	Apoptosis regulation	BCL2, BCL-XL, BFL1, MCL1
Savolitinib	765	-0.165	-4.61	4.24e-06	3.15e-08	sensitivity with high expression	RTK signaling	MET
SB216763	765	-0.124	-3.44	0.00059	3.14e-06	sensitivity with high expression	WNT signaling	GSK3A, GSK3B
SB505124	218	-0.171	-2.52	0.0117	5.16e-05	sensitivity with high expression	RTK signaling	TGFBR1, ACVR1B, ACVR1C
SB590885	754	-0.0936	-2.57	0.0101	4.5e-05	sensitivity with high expression	ERK MAPK signaling	BRAF
SCH772984	772	0.184	5.17	2.5e-07	2.37e-09	sensitivity with low expression	ERK MAPK signaling	ERK1, ERK2
Schweinfurthin A	575	-0.182	-4.41	1.09e-05	7.52e-08	sensitivity with high expression	Unclassified	nan
Selumetinib	775	0.204	5.73	1.09e-08	1.42e-10	sensitivity with low expression	ERK MAPK signaling	MEK1, MEK2
Sepantronium bromide	766	-0.106	-2.94	0.00329	1.56e-05	sensitivity with high expression	Apoptosis regulation	BIRC5
Serdemetan	760	-0.179	-4.99	6.46e-07	5.63e-09	sensitivity with high expression	p53 pathway	MDM2
SGC-CBP30	576	-0.189	-4.58	5.02e-06	3.62e-08	sensitivity with high expression	Chromatin histone acetylation	EP300, CBP
SGC0946	758	-0.191	-5.31	1.2e-07	1.23e-09	sensitivity with high expression	Chromatin histone methylation	DOT1L
Sinularin	576	-0.195	-4.72	2.47e-06	1.92e-08	sensitivity with high expression	Unclassified	nan
SN-38	767	-0.215	-6.05	1.66e-09	2.94e-11	sensitivity with high expression	DNA replication	TOP1
Sorafenib	766	-0.247	-6.98	3.8e-12	1.61e-13	sensitivity with high expression	RTK signaling	PDGFR, KIT, VEGFR, RAF
TAF1_5496	576	-0.232	-5.65	1.82e-08	2.15e-10	sensitivity with high expression	Other	TAF1
Talazoparib	765	-0.203	-5.69	1.4e-08	1.73e-10	sensitivity with high expression	Genome integrity	PARP1, PARP2
Tamoxifen	766	-0.203	-5.68	1.48e-08	1.8e-10	sensitivity with high expression	Hormone-related	ESR1
Telomerase Inhibitor IX	766	-0.186	-5.19	2.28e-07	2.22e-09	sensitivity with high expression	Genome integrity	Telomerase
Temozolomide	773	-0.177	-4.96	7.36e-07	6.35e-09	sensitivity with high expression	DNA replication	DNA alkylating agent
Teniposide	576	-0.266	-6.51	9.32e-11	2.41e-12	sensitivity with high expression	DNA replication	nan
THR-101	587	-0.153	-3.72	0.0002	1.16e-06	sensitivity with high expression	PI3K/MTOR signaling	Mutant RAS
THR-102	587	-0.181	-4.42	1.03e-05	7.12e-08	sensitivity with high expression	PI3K/MTOR signaling	Mutant RAS
THR-103	587	-0.147	-3.59	0.000341	1.9e-06	sensitivity with high expression	PI3K/MTOR signaling	Mutant RAS
Topotecan	576	-0.196	-4.76	2.1e-06	1.68e-08	sensitivity with high expression	DNA replication	TOP1
Tozasertib	220	-0.377	-5.84	7.8e-09	1.12e-10	sensitivity with high expression	Mitosis	AURKA, AURKB, AURKC, others
Trametinib	774	0.277	7.9	4e-15	4.72e-16	sensitivity with low expression	ERK MAPK signaling	MEK1, MEK2
TW 37	298	-0.191	-3.33	0.000893	4.65e-06	sensitivity with high expression	Apoptosis regulation	BCL2, BCL-XL, MCL1
ULK1_4989	575	-0.172	-4.14	3.54e-05	2.32e-07	sensitivity with high expression	Other, kinases	ULK1
UMI-77	596	-0.155	-3.8	0.00015	8.84e-07	sensitivity with high expression	Apoptosis regulation	MCL1
UNC0379	594	-0.157	-3.85	0.000119	7.15e-07	sensitivity with high expression	Chromatin histone methylation	SETD8
UNC0638	587	-0.246	-6.06	1.61e-09	2.94e-11	sensitivity with high expression	Chromatin histone methylation	G9A, GLP
Uprosertib	775	-0.107	-2.97	0.00296	1.42e-05	sensitivity with high expression	PI3K/MTOR signaling	AKT1, AKT2, AKT3
VE-822	716	-0.255	-6.97	4.09e-12	1.67e-13	sensitivity with high expression	Genome integrity	ATR
VE821	764	-0.211	-5.92	3.69e-09	6.21e-11	sensitivity with high expression	Genome integrity	ATR
Veliparib	760	-0.251	-7.06	2.23e-12	1.03e-13	sensitivity with high expression	Genome integrity	PARP1, PARP2
Venetoclax	766	-0.278	-7.88	4.92e-15	5.22e-16	sensitivity with high expression	Apoptosis regulation	BCL2
Vinblastine	594	-0.195	-4.81	1.64e-06	1.33e-08	sensitivity with high expression	Mitosis	Microtubule destabiliser
Vinorelbine	767	-0.207	-5.81	6.99e-09	1.02e-10	sensitivity with high expression	Mitosis	Microtubule destabiliser
Vismodegib	760	-0.202	-5.64	1.85e-08	2.16e-10	sensitivity with high expression	Other	SMO
Vorinostat	767	-0.313	-8.96	6.06e-19	2.94e-19	sensitivity with high expression	Chromatin histone acetylation	HDAC inhibitor Class I, IIa, IIb, IV
VTP-A	593	-0.157	-3.84	0.000126	7.54e-07	sensitivity with high expression	Unclassified	nan
VTP-B	593	-0.159	-3.9	9.7e-05	5.91e-07	sensitivity with high expression	Unclassified	nan
VX-11e	765	0.0712	1.97	0.0491	0.000204	sensitivity with low expression	ERK MAPK signaling	ERK2
Wee1 Inhibitor	765	-0.257	-7.26	5.32e-13	3.13e-14	sensitivity with high expression	Cell cycle	WEE1, CHEK1
WEHI-539	770	-0.206	-5.79	8.01e-09	1.13e-10	sensitivity with high expression	Apoptosis regulation	BCL-XL
WIKI4	765	-0.102	-2.84	0.00459	2.13e-05	sensitivity with high expression	WNT signaling	TNKS1, TNKS2
Wnt-C59	716	-0.213	-5.78	8.61e-09	1.17e-10	sensitivity with high expression	WNT signaling	PORCN
XAV939	717	-0.135	-3.63	0.000286	1.6e-06	sensitivity with high expression	WNT signaling	TNKS1, TNKS2
YK-4-279	766	-0.208	-5.82	6.49e-09	9.6e-11	sensitivity with high expression	Other	RNA helicase A
ZM447439	754	-0.21	-5.84	5.72e-09	8.8e-11	sensitivity with high expression	Mitosis	AURKA, AURKB
Zoledronate	576	-0.248	-6.06	1.64e-09	2.94e-11	sensitivity with high expression	Other

## Sheet: DNA2_CREAMMIST
Drug name	Cell Line No.	Spearman rho	z	p-value	p-adjusted	Direction	Targeted Pathways	Putative Targets
(-)-gallocatechin-3-monogallate	151	-0.199	-2.45	0.0144	0.00959	sensitivity with high expression	natural product	nan
(5Z)-7-Oxozeaenol	663	0.13	3.36	0.000798	0.000731	sensitivity with low expression	Other, kinases	TAK1
123829	539	0.0882	2.05	0.0407	0.0234	sensitivity with low expression	Unclassified	nan
150412	539	-0.127	-2.97	0.00303	0.00239	sensitivity with high expression	Unclassified	nan
16-beta-bromoandrosterone	440	-0.174	-3.69	0.000235	0.000249	sensitivity with high expression	dehydroepiandrosterone (DHEA) analog	nan
3-chloro-L-alanine	151	-0.162	-1.99	0.047	0.0266	sensitivity with high expression	inhibitor of alanine transaminase (ALT1)	GPT
3-Cl-AHPC	444	-0.228	-4.88	1.15e-06	2.12e-06	sensitivity with high expression	binder of nuclear receptor SHP	NR0B2
4-IPP	135	-0.211	-2.46	0.0141	0.00943	sensitivity with high expression	Inhibitor of macrophage migration inhibitory factor	MIF
4-methylfasudil	151	-0.188	-2.32	0.0206	0.0131	sensitivity with high expression	inhibitor of kinases including STK33 and ROCK	STK33;ROCK1
5-azacytidine	557	-0.188	-4.47	8.13e-06	1.22e-05	sensitivity with high expression	Other	DNA methyltransferases
5-Fluorouracil	717	-0.199	-5.38	8.23e-08	2.13e-07	sensitivity with high expression	Other	Antimetabolite (DNA &amp; RNA)
50869	539	-0.177	-4.15	3.49e-05	4.47e-05	sensitivity with high expression	Unclassified	nan
630600	539	-0.114	-2.64	0.00827	0.00587	sensitivity with high expression	Unclassified	nan
667880	539	-0.288	-6.86	9.76e-12	1.03e-10	sensitivity with high expression	Unclassified	nan
720427	539	-0.0861	-2	0.0457	0.026	sensitivity with high expression	Unclassified	nan
776928	539	-0.129	-2.99	0.00277	0.00222	sensitivity with high expression	Unclassified	nan
993-D2	604	0.16	3.96	7.79e-05	9.18e-05	sensitivity with low expression	Other, kinases	MKNK1, MKNK2
A-83-01	676	-0.0822	-2.14	0.0327	0.0195	sensitivity with high expression	Other	TGFB
ABT737	719	-0.223	-6.06	1.62e-09	7.53e-09	sensitivity with high expression	Apoptosis regulation	BCL2, BCL-XL, BCL-W, BCL-B, BFL1
ACY-1215	683	-0.305	-8.22	3.51e-16	1.36e-14	sensitivity with high expression	Chromatin histone acetylation	HDAC6
Afatinib	725	-0.101	-2.73	0.00629	0.0046	sensitivity with high expression	EGFR signaling	EGFR, ERBB2
AGI-6780	716	-0.164	-4.43	9.85e-06	1.43e-05	sensitivity with high expression	Metabolism	IDH2(R140Q), IDH2 R140Q mutant
AGK-2	720	-0.131	-3.52	0.000441	0.000431	sensitivity with high expression	inhibitor of sirtuin 2, Chromatin histone acetylation	BAZ2B, BAZ2A, SIRT2
AICA Ribonucleotide	692	-0.211	-5.64	1.95e-08	6.14e-08	sensitivity with high expression	Metabolism	AMPK agonist
AKT inhibitor VIII	687	-0.276	-7.4	1.88e-13	3.12e-12	sensitivity with high expression	PI3K/MTOR signaling	AKT1, AKT2, AKT3
Alectinib	679	-0.0811	-2.11	0.0346	0.0204	sensitivity with high expression	RTK signaling	ALK
Alisertib	727	-0.298	-8.26	2.35e-16	1.03e-14	sensitivity with high expression	Mitosis	AURKA
alisertib:navitoclax (2:1 mol-mol)	401	-0.166	-3.34	0.00084	0.000766	sensitivity with high expression	inhibitor of aurora kinases A and B;inhibitor of BCL2, BCL-xL, and BCL-W	AURKA;AURKB;BCL2;BCL2L1;BCL2L2
alpha-lipoic acid	557	-0.0895	-2.11	0.0347	0.0204	sensitivity with high expression	Metabolism	Metabolism
AMG-319	699	-0.0908	-2.4	0.0164	0.0107	sensitivity with high expression	PI3K/MTOR signaling	PI3Kalpha, PI3K (beta sparing), PI3Kdelta, PI3Kgamma
Amuvatinib	679	-0.14	-3.65	0.000263	0.000276	sensitivity with high expression	RTK signaling	KIT, PDGFRA, FLT3
apicidin	445	-0.192	-4.08	4.68e-05	5.84e-05	sensitivity with high expression	inhibitor of HDAC1, HDAC2, HDAC3, HDAC6, and HDAC8	HDAC1;HDAC2;HDAC3;HDAC6;HDAC8
Apitolisib	683	-0.146	-3.83	0.000131	0.000147	sensitivity with high expression	PI3K/MTOR signaling	mTOR, PI3K
AR-42	677	-0.237	-6.27	4.38e-10	2.46e-09	sensitivity with high expression	Chromatin histone acetylation	HDAC1
Ara-G	677	-0.132	-3.44	0.000582	0.000552	sensitivity with high expression	Other	Anti-metabolite
ARRY-520	677	-0.264	-7.01	3.22e-12	4.68e-11	sensitivity with high expression	Mitosis	KIF11
AT-406	274	-0.142	-2.36	0.0184	0.0119	sensitivity with high expression	SMAC mimetic; inhibitor of inhibitor of apoptosis proteins (IAPs)	XIAP
AT-7519	679	-0.195	-5.14	2.96e-07	6.46e-07	sensitivity with high expression	Cell cycle	CDK1, CDK2, CDK4, CDK6, CDK9
AT13148	703	-0.114	-3.02	0.00255	0.00207	sensitivity with high expression	PI3K/MTOR signaling	AKT1
AT7867	705	-0.169	-4.51	6.63e-06	1.01e-05	sensitivity with high expression	PI3K/MTOR signaling	AKT
Avagacestat	719	-0.113	-3.05	0.00234	0.00191	sensitivity with high expression	Other	Amyloid beta20, Amyloid beta40
avrainvillamide	371	-0.298	-5.89	5.08e-09	1.93e-08	sensitivity with high expression	natural product;inhibitor of nucleophosmin	NPM1
Axitinib	725	-0.313	-8.7	6.05e-18	4.22e-16	sensitivity with high expression	RTK signaling	PDGFR, KIT, VEGFR
AZ-3146	425	-0.179	-3.71	0.000213	0.000229	sensitivity with high expression	inhibitor of TTK protein kinase	TTK
AZ20	687	-0.0803	-2.1	0.0355	0.0208	sensitivity with high expression	Genome integrity	ATR
AZ628	270	0.157	2.59	0.00957	0.0067	sensitivity with low expression	ERK MAPK signaling	BRAF
AZ960	657	-0.179	-4.64	3.75e-06	6.11e-06	sensitivity with high expression	Other, kinases	JAK2, JAK3
azacitidine	411	-0.249	-5.13	3.28e-07	7.02e-07	sensitivity with high expression	inhibitor of DNA methyltransferase	DNMT1
AZD-7545	453	-0.201	-4.31	1.71e-05	2.34e-05	sensitivity with high expression	inhibitor of pyruvate dehydrogenase kinase 2	PDK2
AZD1208	697	-0.075	-1.98	0.0479	0.027	sensitivity with high expression	Other, kinases	PIM1, PIM2, PIM3
AZD1332	696	0.075	1.98	0.0478	0.027	sensitivity with low expression	RTK signaling	NTRK1, NTRK2, NTRK3
AZD1480	691	-0.137	-3.61	0.000309	0.000318	sensitivity with high expression	Other, kinases	JAK1, JAK2
AZD4547	726	-0.162	-4.41	1.09e-05	1.56e-05	sensitivity with high expression	RTK signaling	FGRF1, FGFR1, FGFR3, FGFR2
AZD5153	539	-0.125	-2.91	0.00366	0.00283	sensitivity with high expression	Chromatin other	BRD4
AZD5582	715	-0.126	-3.39	0.000704	0.000657	sensitivity with high expression	Apoptosis regulation, Other	XIAP, IAP, cIAP
AZD5991	539	-0.176	-4.12	3.99e-05	5.05e-05	sensitivity with high expression	Apoptosis regulation	MCL1
AZD6738	717	-0.174	-4.69	2.88e-06	4.8e-06	sensitivity with high expression	Genome integrity	ATR
AZD7762	726	-0.177	-4.82	1.5e-06	2.69e-06	sensitivity with high expression	Cell cycle	CHEK1, CHEK2
AZD8835	680	0.0851	2.22	0.0265	0.0162	sensitivity with low expression	PI3K/MTOR signaling	PI3Kalpha, PI3Kdelta
AZD8931	680	0.139	3.63	0.000285	0.000295	sensitivity with low expression	RTK signaling	EGFR, ERBB2, ERBB3
B02	429	-0.168	-3.51	0.000462	0.00045	sensitivity with high expression	inhibitor of RAD51	RAD51
barasertib	433	-0.304	-6.51	1.01e-10	8e-10	sensitivity with high expression	inhibitor of aurora kinase B	AURKB
bardoxolone methyl	386	-0.223	-4.44	9.57e-06	1.4e-05	sensitivity with high expression	electrophilic inducer of the NFE2L2-KEAP1 pathway	nan
Bax channel blocker	419	-0.261	-5.45	6.04e-08	1.65e-07	sensitivity with high expression	inhibitor of BAX-mediated mitochondrial cytochrome c release	BAX
BAY-61-3606	650	-0.141	-3.61	0.000306	0.000315	sensitivity with high expression	Other, kinases	SYK
BAY-HDAC11_4	604	0.109	2.69	0.00713	0.00515	sensitivity with low expression	Chromatin histone acetylation	HDAC11
BDOCA000347a	539	-0.0992	-2.3	0.0213	0.0135	sensitivity with high expression	Chromatin histone acetylation	BRPF1, BRPF2, BRPF3
Belinostat	691	-0.281	-7.58	5.02e-14	1.17e-12	sensitivity with high expression	Chromatin histone acetylation	HDAC1
BEN	539	-0.17	-3.98	7.07e-05	8.45e-05	sensitivity with high expression	Unclassified	nan
bendamustine	393	-0.196	-3.93	8.87e-05	0.000103	sensitivity with high expression	DNA alkylator	nan
BI-2536	723	-0.296	-8.18	4.71e-16	1.64e-14	sensitivity with high expression	Cell cycle	PLK1, PLK2, PLK3
BIBF-1120	683	-0.198	-5.24	1.75e-07	4.04e-07	sensitivity with high expression	RTK signaling	VEGFR, PDGFR, FGFR
BIBR-1532	721	-0.111	-2.99	0.00284	0.00227	sensitivity with high expression	Genome integrity	TERT
BIX-01294	444	-0.225	-4.8	1.75e-06	3.09e-06	sensitivity with high expression	inhibitor of G9a histone methyltransferase	EHMT2
BIX02189	678	-0.172	-4.52	6.48e-06	9.91e-06	sensitivity with high expression	ERK MAPK signaling	MEK5, ERK5
blebbistatin	222	-0.179	-2.68	0.00736	0.00531	sensitivity with high expression	inhibitor of myosin II	MYH1;MYH2
Bleomycin (10 uM)	681	0.127	3.32	0.000919	0.000831	sensitivity with low expression	DNA replication	dsDNA break induction
bleomycin A2	416	-0.133	-2.72	0.00649	0.00473	sensitivity with high expression	inducer of DNA damage	nan
BMS-191011	151	-0.209	-2.59	0.00986	0.00686	sensitivity with high expression	opener of large-conductance Ca2+-activated potassium (BK/Maxi-K) channels	KCNMA1;KCNMB1
BMS-195614	429	-0.101	-2.09	0.0366	0.0214	sensitivity with high expression	antagonist of retinoic acid receptors	RARA;RARB;RARG
BMS-270394	438	-0.229	-4.87	1.24e-06	2.27e-06	sensitivity with high expression	antagonist of retinoic acid receptor gamma	RARG
BMS-345541	724	-0.241	-6.61	4.8e-11	4.19e-10	sensitivity with high expression	kinases, Other	IKK2, IKK-1, IKK-2, IKK1
BMS-754807	727	-0.193	-5.27	1.51e-07	3.59e-07	sensitivity with high expression	RTK signaling, IGF1R signaling	IGF1R, IR
BRD-A02303741:navitoclax (2:1 mol-mol)	411	-0.138	-2.8	0.00512	0.00384	sensitivity with high expression	inhibitor of histone methyltransferases;inhibitor of BCL2, BCL-xL, and BCL-W	DOT1L;BCL2;BCL2L1;BCL2L2
BRD-A71883111	433	-0.191	-4.01	6.32e-05	7.68e-05	sensitivity with high expression	putative inhibitor of IDH1 R132H	IDH1
BRD-A86708339	209	-0.215	-3.14	0.00177	0.00149	sensitivity with high expression	screening hit	nan
BRD-A94377914	231	-0.241	-3.71	0.000219	0.000235	sensitivity with high expression	inhibitor of HDAC1, HDAC2, HDAC3, HDAC6, and HDAC8	HDAC1;HDAC2;HDAC3;HDAC6;HDAC8
BRD-K02251932	395	-0.134	-2.67	0.00765	0.00549	sensitivity with high expression	product of diversity oriented synthesis	nan
BRD-K03536150	425	-0.289	-6.11	1.26e-09	6.04e-09	sensitivity with high expression	activator of BAX	BAX
BRD-K07442505	437	-0.118	-2.46	0.0139	0.00937	sensitivity with high expression	stapled helical peptide activating BAX	BAX
BRD-K09344309	113	-0.209	-2.22	0.0263	0.0162	sensitivity with high expression	screening hit	nan
BRD-K11533227	399	-0.156	-3.12	0.00181	0.00153	sensitivity with high expression	inhibitor of HDAC1 and HDAC2	HDAC1;HDAC2
BRD-K13999467	432	-0.217	-4.57	5.16e-06	8.15e-06	sensitivity with high expression	product of diversity oriented synthesis	nan
BRD-K14844214	411	-0.26	-5.37	8.98e-08	2.31e-07	sensitivity with high expression	product of diversity oriented synthesis	nan
BRD-K19103580	423	-0.0961	-1.98	0.0482	0.0271	sensitivity with high expression	product of diversity oriented synthesis	nan
BRD-K20514654	234	-0.145	-2.21	0.0271	0.0165	sensitivity with high expression	stapled helical peptide	nan
BRD-K24690302	436	-0.149	-3.12	0.00184	0.00154	sensitivity with high expression	inhibitor of HDAC1	HDAC1
BRD-K26531177	403	-0.21	-4.26	2.18e-05	2.89e-05	sensitivity with high expression	analog of the natural product piperlongumine	nan
BRD-K28456706	425	-0.106	-2.18	0.0297	0.0178	sensitivity with high expression	inhibitor of hepatocyte nuclear factor 4 alpha	HNF4A
BRD-K29313308	425	-0.238	-4.98	7e-07	1.34e-06	sensitivity with high expression	inhibitor of HDAC3	HDAC3
BRD-K33199242	435	-0.102	-2.12	0.0343	0.0203	sensitivity with high expression	product of diversity oriented synthesis	nan
BRD-K34222889	434	-0.264	-5.61	2.34e-08	7.17e-08	sensitivity with high expression	analog of the natural product piperlongumine	nan
BRD-K35604418	427	-0.246	-5.18	2.56e-07	5.62e-07	sensitivity with high expression	inhibitor of MCL1	MCL1
BRD-K41597374	435	-0.192	-4.03	5.77e-05	7.04e-05	sensitivity with high expression	product of diversity oriented synthesis	nan
BRD-K42260513	203	-0.197	-2.83	0.00481	0.00361	sensitivity with high expression	inhibitor of enhancer of zeste polycomb repressive complex 2 subunit	EZH2
BRD-K45681478	417	-0.181	-3.72	0.000208	0.000224	sensitivity with high expression	product of diversity oriented synthesis; screening hit	nan
BRD-K50799972	424	-0.139	-2.88	0.00402	0.00307	sensitivity with high expression	product of diversity oriented synthesis	nan
BRD-K51490254	412	-0.188	-3.85	0.00012	0.000136	sensitivity with high expression	inhibitor of HDAC6 and HDAC8	HDAC6;HDAC8
BRD-K52037352	390	-0.179	-3.56	0.00038	0.000377	sensitivity with high expression	product of diversity oriented synthesis	nan
BRD-K55116708	411	-0.238	-4.9	1.07e-06	1.99e-06	sensitivity with high expression	product of diversity oriented synthesis; inhibitor of leukemic stem cells	nan
BRD-K55473186	294	-0.155	-2.66	0.00787	0.00563	sensitivity with high expression	stapled helical peptide targeting NOTCH1	NOTCH1
BRD-K61166597	410	-0.222	-4.55	5.68e-06	8.85e-06	sensitivity with high expression	inhibitor of HDAC1 and HDAC2	nan
BRD-K66453893	428	-0.255	-5.37	9.13e-08	2.32e-07	sensitivity with high expression	product of diversity oriented synthesis	nan
BRD-K66532283	414	-0.254	-5.26	1.67e-07	3.89e-07	sensitivity with high expression	inhibitor of HDAC1 and HDAC2	HDAC1;HDAC2
BRD-K70511574	428	-0.258	-5.44	6.32e-08	1.71e-07	sensitivity with high expression	inhibitor of polo-like kinase 1 (PLK1)	PLK1
BRD-K71781559	410	-0.179	-3.65	0.000274	0.000284	sensitivity with high expression	screening hit	nan
BRD-K80183349	423	-0.213	-4.44	9.62e-06	1.4e-05	sensitivity with high expression	inhibitor of HDAC1 and HDAC2	HDAC1;HDAC2
BRD-K85133207	425	-0.12	-2.48	0.0133	0.009	sensitivity with high expression	inhibitor of HDAC1	HDAC1
BRD-K88742110	430	-0.212	-4.46	8.82e-06	1.29e-05	sensitivity with high expression	inhibitor of HDAC8	HDAC8
BRD-K92856060	412	-0.151	-3.07	0.00215	0.00176	sensitivity with high expression	screening hit	nan
BRD-K96970199	115	-0.258	-2.79	0.00544	0.00403	sensitivity with high expression	product of diversity oriented synthesis	nan
BRD-K97651142	419	-0.135	-2.78	0.0055	0.00406	sensitivity with high expression	aphrocallistin derivative	nan
BRD1429	47	-0.295	-2.01	0.0445	0.0254	sensitivity with high expression	screening hit	nan
BRD1812	448	-0.142	-3.01	0.00265	0.00214	sensitivity with high expression	screening hit	nan
BRD4770	188	-0.259	-3.61	0.000327	0.000332	sensitivity with high expression	inhibitor of G9a histone methyltransferase	EHMT2
BRD55319	429	-0.329	-7.05	2.78e-12	4.22e-11	sensitivity with high expression	analog of Compound17	nan
BRD6340	442	-0.291	-6.28	4.55e-10	2.52e-09	sensitivity with high expression	screening hit	nan
BRD63610	151	-0.167	-2.05	0.04	0.0231	sensitivity with high expression	analog of FK866	NAMPT
BRD6368	151	-0.17	-2.08	0.0372	0.0216	sensitivity with high expression	screening hit	nan
BRD8958	430	-0.137	-2.85	0.00441	0.00334	sensitivity with high expression	inhibitor of E1A binding protein p300	EP300
BRD9647	436	-0.116	-2.42	0.0156	0.0103	sensitivity with high expression	screening hit	nan
BRD9786	64	-0.279	-2.24	0.0256	0.0157	sensitivity with high expression	product of diversity-oriented synthesis	nan
brivanib	419	-0.25	-5.22	2.09e-07	4.77e-07	sensitivity with high expression	inhibitor of VEGFR 1/2	FLT1;KDR
Brivanib, BMS-540215	683	-0.237	-6.31	3.4e-10	2.04e-09	sensitivity with high expression	RTK signaling	VEGFR, PDGFR
Buparlisib	702	-0.134	-3.55	0.000389	0.000384	sensitivity with high expression	PI3K/MTOR signaling	PI3Kalpha, PI3Kdelta, PI3Kbeta, PI3Kgamma
BX-912	679	-0.25	-6.64	3.82e-11	3.51e-10	sensitivity with high expression	Metabolism	PDK1 (PDPK1)
BX795	714	-0.109	-2.91	0.00363	0.00281	sensitivity with high expression	Other, kinases	TBK1, PDK1 (PDPK1), IKK, AURKB, AURKC
C-75	677	-0.188	-4.93	8.88e-07	1.66e-06	sensitivity with high expression	Apoptosis regulation	FAS
Cabozantinib	703	-0.13	-3.47	0.000525	0.000506	sensitivity with high expression	RTK signaling	VEGFR, MET, RET, KIT, FLT1, FLT3, FLT4, TIE2,AXL
Camptothecin	711	-0.217	-5.87	4.84e-09	1.92e-08	sensitivity with high expression	DNA replication	TOP1
canertinib	421	-0.139	-2.87	0.00414	0.00315	sensitivity with high expression	inhibitor of EGFR and HER2	EGFR;ERBB2
CAP-232, TT-232, TLN-232	677	0.102	2.65	0.00802	0.00572	sensitivity with low expression	Metabolism	Glycolysis
capsaicin	138	-0.193	-2.27	0.0236	0.0146	sensitivity with high expression	activator of transient receptor potential cation channel 1 (TRPV1)	TRPV1
carboplatin:etoposide (40:17 mol-mol)	431	-0.295	-6.3	3.93e-10	2.25e-09	sensitivity with high expression	inducer of DNA damage;inhibitor of topoisomerase II	TOP2A
carboplatin:UNC0638 (2:1 mol-mol)	404	-0.155	-3.12	0.00182	0.00153	sensitivity with high expression	inducer of DNA damage;inhibitor of EHMT2 and GLP methyltransferase	EHMT1;EHMT2
CAY10566	677	-0.0991	-2.58	0.00985	0.00686	sensitivity with high expression	Other	Stearoyl-CoA desaturase
CAY10603	677	-0.252	-6.7	2.65e-11	2.5e-10	sensitivity with high expression	Chromatin histone acetylation	HDAC1, HDAC6
CAY10618	449	-0.318	-6.95	5.62e-12	6.76e-11	sensitivity with high expression	inhibitor of nicotinamide phosphoribosyltransferase	NAMPT
CCT036477	444	-0.209	-4.46	8.69e-06	1.28e-05	sensitivity with high expression	inhibitor of WNT signaling by blocking beta-catenin transcription	nan
CCT245232	687	0.0846	2.22	0.0265	0.0162	sensitivity with low expression	Unclassified	HSF1
CCT245467	687	-0.0983	-2.58	0.00997	0.00691	sensitivity with high expression	Unclassified	HSF1
CD-437	458	-0.336	-7.47	1.4e-13	2.66e-12	sensitivity with high expression	agonist of retinoic acid receptor ? (RAR?)	RARG
CD532	684	-0.223	-5.91	4.01e-09	1.63e-08	sensitivity with high expression	Mitosis	AURKA
CDK9_5038	539	-0.115	-2.67	0.00765	0.00549	sensitivity with high expression	Cell cycle	CDK9
CDK9_5576	539	-0.109	-2.53	0.0113	0.00771	sensitivity with high expression	Cell cycle	CDK9
Cediranib	712	-0.0973	-2.6	0.00936	0.00659	sensitivity with high expression	RTK signaling	VEGFR, FLT1, FLT2, FLT3, FLT4, KIT, PDGFRB
ceranib-2	441	-0.297	-6.42	1.84e-10	1.26e-09	sensitivity with high expression	inhibitor of ceramidase activity	ACER1;ACER2;ACER3;ASAH1;ASAH2;ASAH2B
cerulenin	453	-0.304	-6.66	3.95e-11	3.53e-10	sensitivity with high expression	inhibitor of fatty acid synthase;inhibitor of HMG-CoA synthase	FASN;HMGCS1
Cetuximab	630	0.15	3.79	0.000152	0.000169	sensitivity with low expression	EGFR signaling	EGFR
CHEMBL1222381	459	-0.182	-3.93	8.79e-05	0.000102	sensitivity with high expression	induction of rat HCN cell differentiation as judged by induction of neuronal reporter neuroD activity	nan
CHEMBL374350	428	-0.22	-4.61	4.43e-06	7.13e-06	sensitivity with high expression	inhibitor of antigen receptor-mediated NFkappaB activity	nan
CHEMBL399379	151	-0.318	-4.01	6.78e-05	8.16e-05	sensitivity with high expression	inhibitor of ATP citrate synthase	ACLY
chlorambucil	422	-0.151	-3.11	0.0019	0.00158	sensitivity with high expression	DNA alkylator	nan
CHM-1	447	-0.224	-4.81	1.64e-06	2.92e-06	sensitivity with high expression	inhibitor of tubulin polymerization	nan
CI-1033	683	-0.0877	-2.29	0.022	0.0139	sensitivity with high expression	RTK signaling	EGFR, ERBB2, ERBB4
CI-1040	685	0.199	5.28	1.44e-07	3.44e-07	sensitivity with low expression	ERK MAPK signaling	MEK1, MEK2
CI-976	438	-0.109	-2.28	0.0229	0.0143	sensitivity with high expression	inhibitor of acyl-coenzyme A:cholesterol acyltransferase	ACAT1
ciclopirox	440	-0.24	-5.12	3.37e-07	7.12e-07	sensitivity with high expression	substituted pyridone antimycotic; inhibitor of the iron-dependent enzyme ribonucleotide reductase	RRM1
ciclosporin	437	-0.13	-2.71	0.00668	0.00485	sensitivity with high expression	inhibitor of calcineurin by binding to cyclophilin D	PPID
CIL41	255	-0.202	-3.25	0.00117	0.00103	sensitivity with high expression	screening hit	nan
CIL70	260	-0.269	-4.42	1.1e-05	1.57e-05	sensitivity with high expression	screening hit	nan
Cisplatin	705	-0.122	-3.24	0.00121	0.00105	sensitivity with high expression	DNA replication	DNA crosslinker
clofarabine	445	-0.204	-4.35	1.44e-05	2e-05	sensitivity with high expression	inducer of DNA damage	nan
COL-3	322	-0.163	-2.94	0.00338	0.00265	sensitivity with high expression	analog of tetracycline	nan
Compound 11e	60	0.315	2.46	0.0141	0.00943	sensitivity with low expression	inhibitor of ERK	MAPK1
Compound 1541A	432	-0.152	-3.17	0.00156	0.00132	sensitivity with high expression	activators of executioner procaspases 3,6 and 7	CASP3;CASP6;CASP7
Compound 23 citrate	445	-0.247	-5.3	1.32e-07	3.21e-07	sensitivity with high expression	analog of natural product cortistatin	nan
Compound 44	151	-0.27	-3.37	0.000788	0.000725	sensitivity with high expression	inhibitor of cell division cycle 25 phosphatase B (CDC25B) phosphatase	CDC25B
Compound 7d-cis	410	-0.248	-5.11	3.72e-07	7.63e-07	sensitivity with high expression	inhibitor of CRM1-mediated nucleocytoplasmic transport	XPO1
CP466722	679	-0.213	-5.63	2.05e-08	6.38e-08	sensitivity with high expression	Genome integrity	ATM
CPI-637	557	-0.09	-2.12	0.0338	0.02	sensitivity with high expression	Chromatin histone methylation	EP300
CR-1-31B	450	-0.231	-4.98	6.98e-07	1.34e-06	sensitivity with high expression	silvestrol analog;inhibits translation by modulating the eIF4F complex	EIF4A2;EIF4E;EIF4G1
Crizotinib	728	-0.219	-5.99	2.42e-09	1.06e-08	sensitivity with high expression	RTK signaling	MET, ALK, ROS1
CRT0105950	688	-0.087	-2.28	0.0225	0.0141	sensitivity with high expression	JNK and p38 signaling	JNK1, JNK2, JNK3
CT7033-2	557	-0.152	-3.61	0.00031	0.000318	sensitivity with high expression	Chromatin histone methylation	KDM4A, KDM4C, KDM4E, KDM3A, KDM6B
cucurbitacin I	423	-0.143	-2.94	0.00329	0.00258	sensitivity with high expression	natural product; modulator of NFKB1 and STAT3 signaling	nan
CUDC-101	677	-0.215	-5.66	1.71e-08	5.69e-08	sensitivity with high expression	Other	HDAC1-10, EGFR, ERBB2
curcumin	443	-0.203	-4.31	1.72e-05	2.34e-05	sensitivity with high expression	natural product;modulator of ROS;modulator of NF-kappa-B signaling	nan
CX-5461	677	-0.203	-5.35	9.81e-08	2.46e-07	sensitivity with high expression	Other	RNA Polymerase 1
cytarabine hydrochloride	440	-0.268	-5.73	1.2e-08	4.14e-08	sensitivity with high expression	inducer of DNA damage	nan
cytochalasin B	452	-0.152	-3.25	0.00118	0.00104	sensitivity with high expression	inhibitor of actin polymerization	nan
Dacarbazine	632	-0.204	-5.2	2.16e-07	4.86e-07	sensitivity with high expression	Other	CP11A, DNA/RNA Synthesis
Dacinostat	650	-0.196	-5.06	4.63e-07	9.23e-07	sensitivity with high expression	Chromatin histone acetylation	HDAC1
Dactinomycin	709	-0.105	-2.79	0.00525	0.00391	sensitivity with high expression	Other	RNA polymerase
Daporinad	721	-0.321	-8.93	8.68e-19	2.61e-16	sensitivity with high expression	Metabolism	NAMPT
Dasatinib	726	0.0918	2.47	0.0134	0.00901	sensitivity with low expression	kinases, Other, RTK signaling	ABL, SRC, Ephrins, PDGFR, KIT
DC-45-A2	151	-0.204	-2.51	0.0121	0.00822	sensitivity with high expression	trioxacarcin natural product	nan
Decitabine	438	-0.241	-5.13	3.25e-07	7.01e-07	sensitivity with high expression	nan	DNA Methyltransferase, DNA/RNA Synthesis
decitabine:carboplatin (1:1 mol-mol)	429	-0.24	-5.05	5.03e-07	9.92e-07	sensitivity with high expression	inhibitor of DNA methyltransferase;inducer of DNA damage	DNMT1
decitabine:navitoclax (2:1 mol-mol)	429	-0.224	-4.7	2.89e-06	4.8e-06	sensitivity with high expression	inhibitor of DNA methyltransferase;inhibitor of BCL2, BCL-xL, and BCL-W	DNMT1;BCL2;BCL2L1;BCL2L2
dexamethasone	442	-0.122	-2.57	0.0102	0.00701	sensitivity with high expression	agonist of glucocorticoid receptor	NR3C1
DG-041	150	-0.221	-2.72	0.00657	0.00478	sensitivity with high expression	inhibitor of prostaglandin E receptor 3 (subtype EP3)	PTGER3
Dihydrorotenone	539	-0.146	-3.4	0.000687	0.000642	sensitivity with high expression	Unclassified	nan
Dinaciclib	678	-0.099	-2.58	0.00987	0.00686	sensitivity with high expression	Cell cycle	CDK1, CDK2, CDK5, CDK9
DMOG	653	-0.109	-2.78	0.00547	0.00405	sensitivity with high expression	Metabolism	HIF-PH
Docetaxel	722	-0.101	-2.72	0.00649	0.00473	sensitivity with high expression	Mitosis	Microtubule stabiliser
docetaxel:tanespimycin (2:1 mol-mol)	441	-0.164	-3.47	0.000539	0.000517	sensitivity with high expression	inhibitor of microtubule assembly;inhibitor of HSP90	HSP90AA1
Doramapimod	724	-0.102	-2.74	0.00608	0.00447	sensitivity with high expression	JNK and p38 signaling	p38, JNK2
Doxorubicin	720	-0.125	-3.36	0.000786	0.000725	sensitivity with high expression	DNA replication	Anthracycline
doxorubicin:navitoclax (2:1 mol-mol)	432	-0.179	-3.74	0.000191	0.000207	sensitivity with high expression	inhibitor of topoisomerase II;inhibitor of BCL2, BCL-xL, and BCL-W	TOP2A;BCL2;BCL2L1;BCL2L2
Dyrk1b_0191	680	0.173	4.54	5.8e-06	8.96e-06	sensitivity with low expression	Other, kinases	DYRK1B
eEF2K Inhibitor, A-484954	683	-0.0871	-2.28	0.0229	0.0143	sensitivity with high expression	Other, kinases	eEF2K
Eg5_9814	539	-0.191	-4.47	8.24e-06	1.23e-05	sensitivity with high expression	Other	KSP11
EHT-1864	716	-0.204	-5.51	3.9e-08	1.14e-07	sensitivity with high expression	Cytoskeleton	RAC1, RAC2, RAC3
ELCPK	250	-0.191	-3.04	0.00241	0.00196	sensitivity with high expression	screening hit	nan
Elephantin	539	-0.165	-3.86	0.000116	0.000131	sensitivity with high expression	Unclassified	nan
elocalcitol	425	-0.195	-4.05	5.28e-05	6.51e-05	sensitivity with high expression	agonist of vitamin D receptor	VDR
Entinostat	713	-0.203	-5.48	4.61e-08	1.32e-07	sensitivity with high expression	Chromatin histone acetylation	HDAC1, HDAC3
Enzastaurin	679	-0.161	-4.22	2.53e-05	3.31e-05	sensitivity with high expression	Other, kinases	PKCB
EphB4_9721	680	0.173	4.55	5.58e-06	8.73e-06	sensitivity with low expression	RTK signaling	EPHB4
epigallocatechin-3-monogallate	402	-0.25	-5.11	3.68e-07	7.6e-07	sensitivity with high expression	natural product	nan
Epirubicin	702	-0.179	-4.79	1.75e-06	3.09e-06	sensitivity with high expression	DNA replication	Anthracycline
EPZ004777	709	-0.0793	-2.11	0.0347	0.0204	sensitivity with high expression	Chromatin histone methylation	DOT1L
erastin	447	-0.145	-3.07	0.00216	0.00177	sensitivity with high expression	modulator of voltage-dependent anion channel	VDAC1;VDAC2
ERK_2440	539	0.133	3.1	0.00197	0.00164	sensitivity with low expression	ERK MAPK signaling	ERK1,ERK2
ERK_6604	539	0.12	2.79	0.00532	0.00396	sensitivity with low expression	ERK MAPK signaling	ERK1,ERK2
erlotinib:PLX-4032 (2:1 mol-mol)	393	0.116	2.31	0.0209	0.0133	sensitivity with low expression	inhibitor of EGFR and HER2;inhibitor of BRAF	EGFR;ERBB2;BRAF
Etoposide	692	-0.288	-7.77	1.21e-14	3.53e-13	sensitivity with high expression	DNA replication	TOP2
ETP-45835	684	-0.0839	-2.2	0.0281	0.017	sensitivity with high expression	Other, kinases	MNK1, MNK2
ETP-46464	313	-0.175	-3.12	0.00185	0.00155	sensitivity with high expression	inhibitor of serine/threonine-protein kinase ATR	ATM;ATR
Fedratinib	709	-0.28	-7.64	3.19e-14	7.95e-13	sensitivity with high expression	Other, kinases	JAK2
FEN1_3940	680	-0.0941	-2.46	0.0141	0.00943	sensitivity with high expression	Genome integrity	FEN1
FGFR_0939	680	0.0834	2.18	0.0296	0.0178	sensitivity with low expression	RTK signaling	FGFR4
FGFR_3831	680	-0.137	-3.59	0.000336	0.00034	sensitivity with high expression	RTK signaling	FGFR1, FGFR2, FGFR3, FGFR4
fingolimod	428	-0.218	-4.57	5.21e-06	8.18e-06	sensitivity with high expression	inhibitor of sphingosine 1-phosphate receptor	S1PR1
Flavopiridol	677	-0.191	-5.01	5.87e-07	1.14e-06	sensitivity with high expression	Cell cycle	CDK
Fludarabine	539	-0.15	-3.49	0.000496	0.00048	sensitivity with high expression	Unclassified, DNA replication	Antimetabolite
fluorouracil	436	-0.175	-3.68	0.00024	0.000253	sensitivity with high expression	pyrimidine analog; inhibitor of thymidylate synthase	TYMS
FMK	581	-0.15	-3.64	0.000274	0.000284	sensitivity with high expression	Other, kinases	RSK
Foretinib	726	-0.164	-4.46	8.53e-06	1.26e-05	sensitivity with high expression	RTK signaling	MET, KDR, TIE2, VEGFR3/FLT4, RON, PDGFR, FGFR1, EGFR
FQI-1	261	-0.254	-4.18	3.24e-05	4.18e-05	sensitivity with high expression	inhibitor of LSF1-mediated transcription	nan
FQI-2	455	-0.283	-6.19	7.65e-10	3.92e-09	sensitivity with high expression	inhibitor of LSF1-mediated transcription	nan
FTI-277	653	0.0918	2.35	0.0189	0.0122	sensitivity with low expression	Other	Farnesyl-transferase (FNTA)
GDC-0879	427	0.107	2.2	0.0276	0.0168	sensitivity with low expression	inhibitor of BRAF	BRAF
Gemcitabine	727	-0.188	-5.11	3.45e-07	7.25e-07	sensitivity with high expression	DNA replication	Pyrimidine antimetabolite
Genentech Cpd 10	679	-0.188	-4.95	7.95e-07	1.52e-06	sensitivity with high expression	Mitosis	AURKA, AURKB
GMX-1778	454	-0.194	-4.18	3.12e-05	4.04e-05	sensitivity with high expression	inhibitor of nicotinamide phosphoribosyltransferase	NAMPT
gossypol	439	-0.24	-5.12	3.5e-07	7.32e-07	sensitivity with high expression	inhibitor of lactate dehydrogenase;inhibitor of BCL2 family members	LDHA;LDHB;LDHC;BCL2;BCL2L1
GSK-3 inhibitor IX	424	-0.0999	-2.06	0.0398	0.023	sensitivity with high expression	inhibitor of JAK/STAT signaling	nan
GSK-J4	670	-0.133	-3.46	0.000548	0.000523	sensitivity with high expression	inhibitor of lysine-specific demethylases, Chromatin histone methylation	KDM6A;KDM6B, KDM6B
GSK1059615	699	-0.0774	-2.05	0.0408	0.0234	sensitivity with high expression	PI3K/MTOR signaling	PI3K
GSK1070916	679	-0.279	-7.44	1.46e-13	2.66e-12	sensitivity with high expression	Mitosis	AURKA, AURKC
GSK1904529A	718	-0.125	-3.36	0.000789	0.000725	sensitivity with high expression	RTK signaling, IGF1R signaling	IGF1R, IR
GSK2636771	324	-0.155	-2.8	0.00518	0.00387	sensitivity with high expression	inhibitor of PI3K catalytic subunit beta	PIK3CB
GSK269962A	711	-0.0784	-2.09	0.0367	0.0214	sensitivity with high expression	Cytoskeleton	ROCK1, ROCK2
GSK2830371	551	-0.149	-3.52	0.000435	0.000427	sensitivity with high expression	Other	WIP1
GSK2830371A	539	-0.13	-3.02	0.00257	0.00208	sensitivity with high expression	Other	PPM1D
GSK429286A	679	-0.184	-4.85	1.32e-06	2.41e-06	sensitivity with high expression	Cytoskeleton	ROCK1, ROCK2
GSK461364	426	-0.32	-6.83	1.28e-11	1.28e-10	sensitivity with high expression	inhibitor of polo-like kinase 1 (PLK1)	PLK1
GSK650394	650	-0.0943	-2.41	0.0162	0.0106	sensitivity with high expression	Other, kinases	SGK2, SGK3
GSK690693	679	-0.262	-6.97	4.25e-12	5.3e-11	sensitivity with high expression	PI3K/MTOR signaling	AKT1, AKT2, AKT3
GW-405833	447	-0.262	-5.65	1.89e-08	6.14e-08	sensitivity with high expression	partial agonist of cannabinoid receptor 2	CB2
GW843682X	549	-0.319	-7.73	1.75e-14	4.7e-13	sensitivity with high expression	Cell cycle	PLK1
HBX-41108	317	-0.123	-2.19	0.0288	0.0174	sensitivity with high expression	inhibitor of the deubiquitinase activity of USP7	USP7
HG-5-113-01	370	-0.166	-3.2	0.00139	0.00119	sensitivity with high expression	Mitosis, Other	TRCB, ABL(T315I), LOK, LTK, AURKA
HKMTI-1-005	559	-0.0997	-2.36	0.0184	0.0119	sensitivity with high expression	Unclassified	nan
HLI 373	440	-0.221	-4.7	2.87e-06	4.8e-06	sensitivity with high expression	Inhibitor of HDM2	MDM2
hyperforin	412	-0.12	-2.43	0.0152	0.0101	sensitivity with high expression	agonist of calcium-permeable ion channels	TRPC6
I-BET-762	723	-0.236	-6.45	1.37e-10	9.72e-10	sensitivity with high expression	Chromatin other	BRD2, BRD3, BRD4
I-BET151	698	-0.142	-3.77	0.000169	0.000186	sensitivity with high expression	inhibitor of bromodomain (BRD) and extra-C terminal domain (BET) proteins, Chromatin other	BRD2;BRD3;BRD4, BRD2, BRD4, BRD3
I-BRD9	702	-0.127	-3.37	0.000761	0.000707	sensitivity with high expression	Chromatin other	BRD9
Ibrutinib	683	-0.0962	-2.52	0.0119	0.00812	sensitivity with high expression	Other, kinases	BTK
ICL-SIRT078	559	-0.096	-2.27	0.0232	0.0144	sensitivity with high expression	Other	SIR2
Idelalisib	706	-0.191	-5.12	3.37e-07	7.12e-07	sensitivity with high expression	PI3K/MTOR signaling	PI3Kdelta
IGF1R_3801	539	-0.142	-3.3	0.000977	0.000874	sensitivity with high expression	IGF1R signaling	IGFR1
Imatinib	556	-0.263	-6.34	2.86e-10	1.81e-09	sensitivity with high expression	Other, kinases	ABL, KIT, PDGFR
IMD-0354	683	-0.109	-2.85	0.00446	0.00337	sensitivity with high expression	Other, kinases	IKKb
indisulam	433	-0.283	-6.03	2.1e-09	9.53e-09	sensitivity with high expression	inhibitor of carbonic anhydrase isoform IX	CA9
IPA-3	650	-0.0893	-2.28	0.0227	0.0142	sensitivity with high expression	Cytoskeleton	PAK1
Irinotecan	710	-0.219	-5.93	3.55e-09	1.46e-08	sensitivity with high expression	DNA replication	TOP1
isoevodiamine	446	-0.27	-5.82	7.17e-09	2.63e-08	sensitivity with high expression	natural product	nan
isoliquiritigenin	181	-0.191	-2.58	0.00999	0.00692	sensitivity with high expression	natural product	nan
ISOX	435	-0.241	-5.11	3.66e-07	7.6e-07	sensitivity with high expression	inhibitor of HDAC6	HDAC6
ISOX:bortezomib (250:1 mol-mol)	412	-0.113	-2.29	0.0223	0.014	sensitivity with high expression	inhibitor of HDAC6;inhibitor of 26S proteasome	HDAC6;PSMB1;PSMB2;PSMB5;PSMD1;PSMD2
Ispinesib Mesylate	679	-0.234	-6.21	6.41e-10	3.39e-09	sensitivity with high expression	Mitosis	KSP
istradefylline	210	-0.152	-2.2	0.0281	0.017	sensitivity with high expression	antagonist of the adenosine A2A receptor	ADORA2A
IU1	419	-0.216	-4.47	8.46e-06	1.26e-05	sensitivity with high expression	inhibitor of the deubiquitinase activity of USP14	USP14
JAK_8517	539	-0.14	-3.27	0.00108	0.000961	sensitivity with high expression	Other, kinases	JAK1, JAK2
JQ-1:carboplatin (1:1 mol-mol)	418	-0.2	-4.12	3.96e-05	5.02e-05	sensitivity with high expression	inhibitor of bromodomain (BRD) and extra-C terminal domain (BET) proteins;inducer of DNA damage	BRDT
JQ-1:MK-0752 (1:1 mol-mol)	421	-0.154	-3.17	0.00154	0.0013	sensitivity with high expression	inhibitor of bromodomain (BRD) and extra-C terminal domain (BET) proteins;inhibitor of gamma-secretase	BRDT;APH1A;NCSTN;PSEN1;PSENEN
JQ-1:navitoclax (2:1 mol-mol)	437	-0.147	-3.09	0.00204	0.00169	sensitivity with high expression	inhibitor of bromodomain (BRD) and extra-C terminal domain (BET) proteins;inhibitor of BCL2, BCL-xL, and BCL-W	BRDT;BCL2;BCL2L1;BCL2L2
JQ-1:UNC0638 (2:1 mol-mol)	398	-0.162	-3.24	0.00121	0.00105	sensitivity with high expression	inhibitor of bromodomain (BRD) and extra-C terminal domain (BET) proteins;inhibitor of EHMT2 and GLP methyltransferase	BRDT;EHMT1;EHMT2
JQ-1:vorinostat (2:1 mol-mol)	422	-0.17	-3.52	0.000436	0.000427	sensitivity with high expression	inhibitor of bromodomain (BRD) and extra-C terminal domain (BET) proteins;inhibitor of HDAC1, HDAC2, HDAC3, HDAC6, and HDAC8	BRDT;HDAC1;HDAC2;HDAC3;HDAC6;HDAC8
JQ1	727	-0.224	-6.12	1.09e-09	5.42e-09	sensitivity with high expression	Chromatin other	BRD2, BRD3, BRD4, BRDT
JQ12	653	-0.0817	-2.09	0.0369	0.0215	sensitivity with high expression	Chromatin histone acetylation	HDAC1, HDAC2
JW-7-24-1	679	-0.213	-5.62	2.08e-08	6.42e-08	sensitivity with high expression	Other, kinases	LCK
kb NB 142-70	683	-0.243	-6.47	1.23e-10	9.58e-10	sensitivity with high expression	Other, kinases	PKD
KHS101	417	-0.16	-3.28	0.00106	0.00095	sensitivity with high expression	binder of TACC3, a component of the centrosome and mitotic spindle	TACC3
Ki8751	417	-0.157	-3.22	0.00131	0.00113	sensitivity with high expression	inhibitor of VEGFR2, c-KIT, and PDGFRA	KDR;KIT;PDGFRA
KIN001-236	678	-0.165	-4.31	1.67e-05	2.3e-05	sensitivity with high expression	Chromatin histone acetylation, RTK signaling	HDAC10, HDAC6, Angiopoietin-1 receptor
KIN001-244	678	-0.143	-3.74	0.00019	0.000206	sensitivity with high expression	Metabolism, kinases, Other	PDK1, PDK1 (PDPK1)
KIN001-260	678	-0.211	-5.58	2.73e-08	8.15e-08	sensitivity with high expression	kinases, DNA replication, Other	IKKB, CDC7
KIN001-266	678	-0.0927	-2.42	0.0157	0.0103	sensitivity with high expression	DNA replication, ERK MAPK signaling	MAP3K8, CDC7
KIN001-270	678	-0.172	-4.51	6.66e-06	1.01e-05	sensitivity with high expression	Cell cycle, Other	CDK9
Ko-143	451	-0.234	-5.04	5.06e-07	9.92e-07	sensitivity with high expression	inhibitor of breast cancer resistance protein multidrug transporter (BCRP)	ABCG2
Kobe2602	677	-0.119	-3.1	0.00194	0.00161	sensitivity with high expression	RTK signaling	RAS effector
KPT185	328	-0.202	-3.7	0.000225	0.000241	sensitivity with high expression	inhibitor of exportin 1	XPO1
KRAS (G12C) Inhibitor-12	656	-0.226	-5.87	5.01e-09	1.92e-08	sensitivity with high expression	ERK MAPK signaling	KRAS(G12C), KRAS (G12C)
KU 0060648	438	-0.193	-4.07	4.88e-05	6.04e-05	sensitivity with high expression	inhibitor of DNA-dependent protein kinase (DNA-PK)	PRKDC
KU-0063794	436	-0.104	-2.16	0.0306	0.0184	sensitivity with high expression	inhibitor of mTOR	MTOR
KU-55933	724	-0.154	-4.16	3.32e-05	4.28e-05	sensitivity with high expression	Genome integrity	ATM
KU-60019	703	-0.139	-3.69	0.00023	0.000244	sensitivity with high expression	Genome integrity	ATM
KW-2449	434	-0.268	-5.7	1.43e-08	4.91e-08	sensitivity with high expression	inhibitor of FLT3 and AURKA	AURKA;FLT3
KX2-391	424	-0.236	-4.94	8.51e-07	1.61e-06	sensitivity with high expression	peptide mimetic; inhibitor of SRC activity in cells	SRC
L-685458	480	-0.118	-2.59	0.0097	0.00678	sensitivity with high expression	nan	Gamma Secretase
Lapatinib	726	-0.0899	-2.42	0.0154	0.0101	sensitivity with high expression	RTK signaling, EGFR signaling	EGFR, ERBB2
LBH-589	441	-0.234	-4.99	6.57e-07	1.27e-06	sensitivity with high expression	inhibitor of HDAC1, HDAC2, HDAC3, HDAC6, and HDAC8	HDAC1;HDAC2;HDAC3;HDAC6;HDAC8
LBW242	299	0.132	2.29	0.0221	0.0139	sensitivity with low expression	nan	IAP
LE-135	448	-0.176	-3.76	0.000177	0.000193	sensitivity with high expression	antagonist of retinoic acid receptor ? (RAR?)	RARB
Leflunomide	657	-0.247	-6.44	1.45e-10	1.01e-09	sensitivity with high expression	DNA replication	Pyrimidine synthesis inhibitor
Lenalidomide	720	-0.0815	-2.19	0.0288	0.0174	sensitivity with high expression	Protein stability and degradation	CRBN
Lenvatinib	435	-0.139	-2.9	0.00378	0.0029	sensitivity with high expression	nan	VEGFR
Lestaurtinib	716	-0.148	-3.97	7.35e-05	8.72e-05	sensitivity with high expression	Other, kinases	FLT3, JAK2, NTRK1, NTRK2, NTRK3
LGK974	717	-0.197	-5.33	1.04e-07	2.6e-07	sensitivity with high expression	WNT signaling	PORCN
Linifanib	703	-0.141	-3.77	0.00017	0.000186	sensitivity with high expression	RTK signaling	VEGFR1, VEGFR2, VEGFR3, CSF1R, FLT3, KIT
Linsitinib	728	-0.219	-6	2.26e-09	1.01e-08	sensitivity with high expression	IGF1R signaling	IGF1R
LMB_AB1	539	-0.101	-2.34	0.0193	0.0124	sensitivity with high expression	Other	ADRA1A, ADRB1
LMB_AB3	539	-0.15	-3.49	0.00049	0.000475	sensitivity with high expression	Other	PPP1R15B
LMP744	539	-0.204	-4.79	1.77e-06	3.1e-06	sensitivity with high expression	DNA replication	TOP1
lomeguatrib	442	-0.153	-3.23	0.00127	0.0011	sensitivity with high expression	inhibitor of methylguanine-DNA methyltransferase	MGMT
lovastatin acid	460	0.11	2.35	0.0186	0.012	sensitivity with low expression	inhibitor of HMG-CoA reductase	HMGCR
LRRK2-IN-1	313	-0.213	-3.81	0.000143	0.00016	sensitivity with high expression	inhibitor of leucine-rich repeat kinase 2; inhibitor of doublecortin-like kinase	DCLK1;LRRK2
LY-2183240	449	-0.316	-6.9	7.56e-12	8.8e-11	sensitivity with high expression	inhibitor of fatty acid amide hydrolase;inhibitor of anandamide uptake	FAAH
manumycin A	446	-0.252	-5.42	6.96e-08	1.83e-07	sensitivity with high expression	inhibitor of RAS farnesyltransferase	FNTA;FNTB
marinopyrrole A	288	-0.172	-2.92	0.0035	0.00273	sensitivity with high expression	natural product; putative inhibitor of MCL1	MCL1
Masitinib	702	-0.204	-5.46	5.15e-08	1.43e-07	sensitivity with high expression	RTK signaling	KIT, PDGFRA, PDGFRB
MCT1_6447	680	-0.084	-2.19	0.0285	0.0172	sensitivity with high expression	Cell cycle	MCT1
Mdivi-1	433	-0.274	-5.83	7e-09	2.6e-08	sensitivity with high expression	inhibitor of dynamin 1; inhibitor of mitrochondrial division inhibitor	DNM1
Merck60	456	-0.244	-5.29	1.37e-07	3.29e-07	sensitivity with high expression	inhibitor of HDAC1 and HDAC2	HDAC1;HDAC2
MetAP2 Inhibitor, A832234	677	-0.202	-5.31	1.19e-07	2.92e-07	sensitivity with high expression	Other	MetAP2
Methotrexate	722	-0.191	-5.19	2.23e-07	4.94e-07	sensitivity with high expression	DNA replication	Antimetabolite
methylstat	311	-0.312	-5.66	1.93e-08	6.14e-08	sensitivity with high expression	inhibitor of lysine specific demethylases	KDM3A;KDM4A;KDM4B;KDM4C;KDM4D
MG-132	722	-0.111	-2.99	0.00285	0.00227	sensitivity with high expression	Protein stability and degradation	Proteasome, CAPN1
MGCD-265	439	-0.213	-4.52	6.55e-06	9.99e-06	sensitivity with high expression	inhibitor of c-MET and VEGFRs	FLT1;FLT3;KDR;MET
MI-2	212	-0.168	-2.45	0.0145	0.00964	sensitivity with high expression	binder of menin; inhibitor of menin-MLL fusion protein	MEN1
MIM1	697	-0.172	-4.59	4.67e-06	7.45e-06	sensitivity with high expression	Apoptosis regulation	MCL1, MCL-1
MIRA-1	718	-0.216	-5.87	4.93e-09	1.92e-08	sensitivity with high expression	p53 pathway	TP53
Mirin	712	-0.232	-6.29	3.83e-10	2.23e-09	sensitivity with high expression	Genome integrity	MRE11
mitomycin	440	-0.239	-5.09	4.02e-07	8.16e-07	sensitivity with high expression	crosslinks DNA	nan
Mitomycin-C	650	-0.114	-2.92	0.00349	0.00273	sensitivity with high expression	DNA replication	DNA crosslinker
Mitoxantrone	539	-0.239	-5.64	1.93e-08	6.14e-08	sensitivity with high expression	DNA replication	DNA Metabolism, TOP2
MK-0752	428	-0.155	-3.23	0.00126	0.0011	sensitivity with high expression	inhibitor of gamma-secretase	APH1A;NCSTN;PSEN1;PSENEN
MK-1775	724	-0.315	-8.77	3.49e-18	3.04e-16	sensitivity with high expression	Cell cycle	WEE1, PLK1
MK-2206	727	-0.158	-4.28	1.89e-05	2.53e-05	sensitivity with high expression	PI3K/MTOR signaling	AKT1, AKT2
MK-8776	699	-0.203	-5.42	6.4e-08	1.72e-07	sensitivity with high expression	Cell cycle	CHEK1, CHEK2, CDK2
ML006	455	-0.117	-2.51	0.0122	0.00827	sensitivity with high expression	agonist of sphingosine 1-phosphate receptor 3	S1PR3
ML013	150	-0.165	-2.01	0.0442	0.0252	sensitivity with high expression	potentiator of cAMP response element (CRE) pathway	nan
ML030	456	-0.289	-6.34	2.99e-10	1.86e-09	sensitivity with high expression	inhibitor of PDE4	PDE4A;PDE4B;PDE4D
ML037	77	-0.228	-2	0.0461	0.0262	sensitivity with high expression	inhibitor of ER-stress induced cell death	nan
ML050	452	-0.251	-5.42	6.72e-08	1.78e-07	sensitivity with high expression	antagonist of GPR30	GPER
ML203	449	-0.153	-3.25	0.00117	0.00103	sensitivity with high expression	activator of muscle pyruvate kinase (PKM2)	PKM
ML239	431	-0.303	-6.48	1.3e-10	9.66e-10	sensitivity with high expression	ML239; inhibitor of breast cancer stem cell proliferation	nan
ML311	441	-0.29	-6.25	5.31e-10	2.89e-09	sensitivity with high expression	inhibitor of MCL1	MCL1
ML323	656	-0.238	-6.21	6.4e-10	3.39e-09	sensitivity with high expression	Protein stability and degradation	USP1, UAF1
momelotinib	418	-0.104	-2.14	0.0327	0.0195	sensitivity with high expression	inhibitor of Janus kinases 1 and 2	JAK1;JAK2
Motesanib	717	-0.109	-2.91	0.0036	0.00279	sensitivity with high expression	RTK signaling	VEGFR, RET, KIT, PDGFR
MPS-1-IN-1	678	-0.151	-3.96	7.79e-05	9.18e-05	sensitivity with high expression	Mitosis	MPS1
Mycophenolic acid	557	-0.143	-3.39	0.000719	0.000669	sensitivity with high expression	Unclassified	nan
myricetin	427	-0.14	-2.9	0.00375	0.00289	sensitivity with high expression	flavonoid antioxidant	nan
N25720-51-A1	559	-0.139	-3.3	0.000966	0.000867	sensitivity with high expression	Unclassified	nan
nakiterpiosin	452	-0.279	-6.06	1.67e-09	7.67e-09	sensitivity with high expression	natural product;inhibitor of microtubule assembly	nan
narciclasine	429	-0.252	-5.33	1.16e-07	2.86e-07	sensitivity with high expression	activates cellular activity of RhoA;modulator of the Rho/Rho kinase/LIM kinase/cofilin signaling	RHOA
Navitoclax	727	-0.281	-7.76	1.21e-14	3.53e-13	sensitivity with high expression	Apoptosis regulation	BCL2, BCL-XL, BCL-W
navitoclax:birinapant (1:1 mol-mol)	427	-0.109	-2.26	0.024	0.0148	sensitivity with high expression	inhibitor of BCL2, BCL-xL, and BCL-W;SMAC mimetic; inhibitor of inhibitor of apoptosis proteins (IAPs)	BCL2;BCL2L1;BCL2L2;DIABLO;XIAP
navitoclax:gemcitabine (1:1 mol-mol)	427	-0.166	-3.46	0.000554	0.000529	sensitivity with high expression	inhibitor of BCL2, BCL-xL, and BCL-W;inhibitor of DNA replication; inhibitor of ribonucleotide reductase, thymidylate synthetase, and cytidine monophosphate (UMP-CMP) kinase	BCL2;BCL2L1;BCL2L2;CMPK1;RRM1;TYMS
navitoclax:MST-312 (1:1 mol-mol)	419	-0.116	-2.39	0.0171	0.0111	sensitivity with high expression	inhibitor of BCL2, BCL-xL, and BCL-W;inhibitor of telomerase reverse transcriptase	BCL2;BCL2L1;BCL2L2;TERT
navitoclax:piperlongumine (1:1 mol-mol)	408	-0.227	-4.66	3.51e-06	5.79e-06	sensitivity with high expression	inhibitor of BCL2, BCL-xL, and BCL-W;natural product; modulator of ROS levels	BCL2;BCL2L1;BCL2L2
navitoclax:sorafenib (1:1 mol-mol)	428	-0.172	-3.58	0.000355	0.000355	sensitivity with high expression	inhibitor of BCL2, BCL-xL, and BCL-W;inhibitor of BRAF, CRAF, and VEGFR2	BCL2;BCL2L1;BCL2L2;BRAF;FLT3;KDR;RAF1
necrostatin-1	441	-0.203	-4.3	1.78e-05	2.4e-05	sensitivity with high expression	inhibitor of receptor-interacting protein kinase 1;inhibitor of the necroptosis cell death pathway	RIPK1
necrosulfonamide	295	-0.227	-3.94	8.65e-05	0.000101	sensitivity with high expression	inhibitor of downstream signaling of RIP3 associated with MLKL	nan
Nelarabine	623	-0.156	-3.92	9.25e-05	0.000106	sensitivity with high expression	DNA replication	nan
neopeltolide	229	-0.197	-3	0.00274	0.00221	sensitivity with high expression	inhibitor of cellular respiration	nan
neratinib	459	-0.0979	-2.1	0.0359	0.021	sensitivity with high expression	inhibitor of HER2/ERBB2 and EGFR	ERBB2;EGFR
NG-25	682	-0.174	-4.59	4.67e-06	7.45e-06	sensitivity with high expression	Other, kinases	MAP4K2, TAK1, M4K2
niclosamide	432	-0.124	-2.58	0.0101	0.00696	sensitivity with high expression	inhibitor of STAT3 signaling	STAT3
nifedipine	151	-0.216	-2.66	0.00787	0.00563	sensitivity with high expression	inhibitor of L-type calcium channel	CACNA1C;CACNA1D;CACNA1S;CACNA1F
Nilotinib	726	-0.112	-3.01	0.0026	0.0021	sensitivity with high expression	ABL signaling	ABL
nintedanib	415	-0.158	-3.24	0.0012	0.00105	sensitivity with high expression	inhibitor of c-KIT, VEGFRs, PDGFRs, and FGFRs	FGFR1;FGFR2;FGFR3;FLT1;FLT3;KDR;PDGFRA;PDGFRB
Niraparib	657	-0.198	-5.14	2.98e-07	6.46e-07	sensitivity with high expression	Genome integrity	PARP1, PARP2
NPK76-II-72-1	678	-0.322	-8.66	8.98e-18	5.23e-16	sensitivity with high expression	Cell cycle	PLK3
NSC-207895	677	-0.206	-5.42	6.47e-08	1.72e-07	sensitivity with high expression	p53 pathway	MDM4
NSC23766	450	-0.204	-4.37	1.33e-05	1.87e-05	sensitivity with high expression	inhibitor of RAC1-GEF interaction;prevents Rac1 activation by Rac-specific guanine nucleotide exchange factors (GEFs) TrioN and Tiam1	RAC1;TRIO;TIAM1
NSC319726	676	-0.226	-5.98	2.64e-09	1.1e-08	sensitivity with high expression	p53 pathway	P53 Mut specific
NSC48300	433	-0.137	-2.86	0.00425	0.00323	sensitivity with high expression	inhibitor of threonine endopeptidase taspase 1	TASP1
NSC632839	457	-0.21	-4.53	6.23e-06	9.58e-06	sensitivity with high expression	inhibitor of ubiquitin isopeptidase	USP5;USP13
NSC95397	418	-0.222	-4.59	4.79e-06	7.59e-06	sensitivity with high expression	inhibitor of cell division cycle 25 phosphatase (CDC25)	CDC25A;CDC25B;CDC25C
Nutlin-3a	729	-0.117	-3.17	0.00151	0.00129	sensitivity with high expression	p53 pathway	MDM2
NVP-231	440	-0.217	-4.61	4.35e-06	7.02e-06	sensitivity with high expression	inhibitor of ceramide kinase	CERK
NVP-ADW742	718	-0.15	-4.04	5.47e-05	6.7e-05	sensitivity with high expression	IGF1R signaling	IGF1R
NVP-BHG712	678	-0.087	-2.27	0.0235	0.0146	sensitivity with high expression	RTK signaling, kinases, Other	RAF, ABL, EPHB4, SRC
NVP-BSK805	435	-0.21	-4.43	9.88e-06	1.43e-05	sensitivity with high expression	inhibitor of Janus kinase 2	JAK2
NVP-TAE684	586	-0.173	-4.23	2.42e-05	3.18e-05	sensitivity with high expression	RTK signaling	ALK
Olaparib	728	-0.174	-4.73	2.34e-06	4e-06	sensitivity with high expression	Genome integrity	PARP1, PARP2
oligomycin A	459	-0.201	-4.36	1.39e-05	1.94e-05	sensitivity with high expression	inhibitor of mitochondrial ATP synthase (F1F0)	ATP5L2
omacetaxine mepesuccinate	323	-0.186	-3.37	0.000772	0.000715	sensitivity with high expression	inhibitor of protein translation by preventing protein elongation	nan
Omipalisib	679	-0.131	-3.41	0.000651	0.000611	sensitivity with high expression	PI3K/MTOR signaling	PI3K (class 1), MTORC1, MTORC2
OSI-027	727	-0.249	-6.85	9.07e-12	1.02e-10	sensitivity with high expression	PI3K/MTOR signaling	MTORC1, MTORC2
OSI-930	698	-0.204	-5.47	5.02e-08	1.41e-07	sensitivity with high expression	RTK signaling	KIT, VEGFR2
OSU-03012	650	-0.111	-2.83	0.00465	0.0035	sensitivity with high expression	Metabolism	PDK1 (PDPK1)
OTX015	656	-0.1	-2.57	0.0103	0.0071	sensitivity with high expression	Chromatin other	BRD2, BRD3, BRD4
ouabain	449	-0.151	-3.22	0.00131	0.00113	sensitivity with high expression	cardiac glycoside; inhibitor of the Na+/K+-ATPase	ATP1A1;ATP1A2;ATP1A3;ATP1A4;ATP1B1;ATP1B2;ATP1B3;ATP1B4
Oxaliplatin	722	-0.238	-6.5	1e-10	8e-10	sensitivity with high expression	DNA replication	DNA alkylating agent
P22077	702	-0.21	-5.64	1.94e-08	6.14e-08	sensitivity with high expression	Protein stability and degradation	USP7, USP47
PAC-1	690	-0.241	-6.46	1.3e-10	9.66e-10	sensitivity with high expression	Apoptosis regulation	Procaspase-3, Procaspase-7
Paclitaxel	724	-0.17	-4.61	4.17e-06	6.77e-06	sensitivity with high expression	Mitosis	Microtubule stabiliser
PAK_5339	539	-0.17	-3.98	7.11e-05	8.47e-05	sensitivity with high expression	Cytoskeleton	PAK1, PAK2
Palbociclib	721	-0.174	-4.71	2.64e-06	4.48e-06	sensitivity with high expression	Cell cycle	CDK4, CDK6
pandacostat	421	-0.176	-3.63	0.000288	0.000298	sensitivity with high expression	inhibitor of HDAC1, HDAC2, HDAC3, HDAC6, HDAC8	HDAC1;HDAC2;HDAC3;HDAC6;HDAC8
panduratin A	151	-0.203	-2.51	0.0122	0.0083	sensitivity with high expression	natural product	nan
Panobinostat	686	-0.28	-7.53	7.3e-14	1.59e-12	sensitivity with high expression	Chromatin histone acetylation	HDAC
parbendazole	458	-0.275	-6.01	2.3e-09	1.02e-08	sensitivity with high expression	inhibitor of microtubule assembly	nan
Parthenolide	562	-0.111	-2.64	0.00828	0.00587	sensitivity with high expression	Chromatin histone acetylation	HDAC1
Pazopanib	684	-0.113	-2.96	0.00305	0.0024	sensitivity with high expression	RTK signaling	CSF1R, KIT, PDGFRA, PDGFRB
PBD-288	557	-0.228	-5.47	5.11e-08	1.43e-07	sensitivity with high expression	Unclassified	nan
PCI-34051	656	-0.266	-6.97	4.1e-12	5.3e-11	sensitivity with high expression	Chromatin histone acetylation	HDAC8, HDAC6, HDAC1
PD0325901	722	0.205	5.58	2.73e-08	8.15e-08	sensitivity with low expression	ERK MAPK signaling	MEK1, MEK2
PD318088	442	0.122	2.56	0.0104	0.00714	sensitivity with low expression	inhibitor of MEK1 and MEK2	MAP2K1;MAP2K2
PDMP	430	-0.134	-2.79	0.00537	0.00399	sensitivity with high expression	inhibitor of ceramide glucosyltransferase	UGCG
Pelitinib	679	-0.181	-4.75	2.12e-06	3.65e-06	sensitivity with high expression	EGFR signaling	EGFR
Pemetrexed	687	-0.0856	-2.25	0.0248	0.0153	sensitivity with high expression	Metabolism, DNA replication	folate antimetabolite, TYMS
penfluridol	60	-0.43	-3.47	0.000601	0.000569	sensitivity with high expression	antagonist of dopamine receptors;inhibitor of T-type calcium channel	DRD2;CACNA1G;CACNA1H;CACNA1I
Pevonedistat	728	-0.2	-5.45	5.61e-08	1.54e-07	sensitivity with high expression	Other	NAE
PF-00299804	683	-0.16	-4.2	2.7e-05	3.52e-05	sensitivity with high expression	RTK signaling	EGFR, ERBB2, ERBB4
PF-184	423	-0.209	-4.34	1.52e-05	2.09e-05	sensitivity with high expression	inhibitor of IKK-2	IKBKB
PF-3758309	215	-0.206	-3.05	0.00237	0.00193	sensitivity with high expression	inhibitor of serine/threonine p21-activating kinase 4	PAK4
PF-4708671	711	-0.139	-3.72	0.000201	0.000217	sensitivity with high expression	PI3K/MTOR signaling	S6K1
PF-562271	653	-0.148	-3.79	0.000153	0.00017	sensitivity with high expression	Cytoskeleton	FAK, FAK2
PF-573228	438	-0.201	-4.25	2.22e-05	2.92e-05	sensitivity with high expression	inhibitor of focal adhesion kinase	PTK2
PF-750	416	-0.231	-4.78	1.97e-06	3.44e-06	sensitivity with high expression	inhibitor of fatty acid amide hydrolase	FAAH
PFI-1	717	-0.0773	-2.07	0.0384	0.0223	sensitivity with high expression	Chromatin other	BRD4
PHA-793887	704	-0.253	-6.85	9.61e-12	1.03e-10	sensitivity with high expression	Cell cycle	CDK2, CDK7, CDK5
Phenformin	677	-0.111	-2.89	0.00382	0.00293	sensitivity with high expression	Other	Biguanide agent
phloretin	444	-0.192	-4.08	4.79e-05	5.94e-05	sensitivity with high expression	natural product;inhibitor of glucose uptake	nan
PI-103	708	-0.21	-5.66	1.68e-08	5.65e-08	sensitivity with high expression	Other, kinases	PI3Kalpha, DAPK3, CLK4, PIM3, HIPK2
pifithrin-alpha	444	-0.202	-4.29	1.87e-05	2.52e-05	sensitivity with high expression	inhibitor of P53-dependent signaling	nan
pifithrin-mu	451	-0.299	-6.52	9.34e-11	7.76e-10	sensitivity with high expression	inhibitor of P53 binding to mitochondria;inhibitor of HSP70	TP53;HSPA1A;HSPA1B;HSPA1L
PIK-93	702	-0.244	-6.59	5.3e-11	4.51e-10	sensitivity with high expression	PI3K/MTOR signaling	PK3CG, PI3Kgamma
Pilaralisib	683	-0.152	-4	6.55e-05	7.91e-05	sensitivity with high expression	PI3K/MTOR signaling	PI3K
Piperlongumine	717	-0.192	-5.2	2.14e-07	4.85e-07	sensitivity with high expression	Other	Induces reactive oxygen species
piperlongumine:MST-312 (1:1 mol-mol)	392	-0.183	-3.65	0.000267	0.000279	sensitivity with high expression	natural product; modulator of ROS levels;inhibitor of telomerase reverse transcriptase	TERT
pitstop2	301	-0.123	-2.13	0.0328	0.0195	sensitivity with high expression	inhibitor of clathrin and clathrin-independent endocytosis	CLTA;CLTB;CLTC;CLTCL1
PL-DI	429	-0.242	-5.1	3.92e-07	8.01e-07	sensitivity with high expression	inducer of ROS	nan
Platin	444	-0.0972	-2.05	0.0406	0.0234	sensitivity with high expression	DNA alkylator; organoplatinum reagent	nan
PLX-4032	426	0.117	2.42	0.0158	0.0104	sensitivity with low expression	inhibitor of BRAF	BRAF
PLX-4720	727	0.107	2.88	0.00401	0.00307	sensitivity with low expression	ERK MAPK signaling	BRAF
Podophyllotoxin bromide	539	-0.171	-4	6.42e-05	7.78e-05	sensitivity with high expression	Unclassified	nan
POMHEX	557	-0.359	-8.84	2.24e-18	2.61e-16	sensitivity with high expression	Unclassified	nan
PP-30	151	-0.185	-2.27	0.0233	0.0145	sensitivity with high expression	inhibitor of mTOR kinase activity	MTOR
PRIMA-1	428	-0.287	-6.09	1.48e-09	6.97e-09	sensitivity with high expression	re-activator of the pro-apoptotic activity of mutant p53	TP53
PRIMA-1MET	681	-0.179	-4.71	2.62e-06	4.46e-06	sensitivity with high expression	p53 pathway	TP53 activation
PRL-3 Inhibitor I	446	-0.125	-2.65	0.00821	0.00585	sensitivity with high expression	inhibitor of phosphatase of regenerating liver-3 (PRL3)	PTP4A3
purmorphamine	434	-0.103	-2.16	0.0311	0.0186	sensitivity with high expression	activator of smoothened receptor	SMO
PX-12	431	-0.326	-7	3.95e-12	5.3e-11	sensitivity with high expression	inhibitor of thioredoxin-1	TXN
PYR-41	420	-0.156	-3.2	0.00137	0.00118	sensitivity with high expression	inhibitor of ubiquitin-activating enzyme in cells	UBA1
pyrazolanthrone	443	-0.11	-2.31	0.021	0.0133	sensitivity with high expression	inhibitor of Jun N-terminal kinase (JNK) 1/2/3	MAPK10;MAPK8;MAPK9
Pyridostatin	699	-0.174	-4.65	3.52e-06	5.79e-06	sensitivity with high expression	DNA replication	G-quadruplex stabiliser
Pyrimethamine	270	-0.178	-2.95	0.00328	0.00258	sensitivity with high expression	Other	Dihydrofolate reductase (DHFR)
QL-VIII-58	370	0.122	2.34	0.0191	0.0123	sensitivity with low expression	Other	MTOR, ATR
QL-X-138	679	-0.243	-6.45	1.34e-10	9.72e-10	sensitivity with high expression	Other, kinases	BTK
QL-XI-92	679	-0.205	-5.4	7.14e-08	1.86e-07	sensitivity with high expression	Cytoskeleton	DDR1
QL-XII-47	682	-0.157	-4.14	3.62e-05	4.61e-05	sensitivity with high expression	Other, kinases	BTK, BMX
QS11	670	-0.151	-3.93	8.89e-05	0.000103	sensitivity with high expression	Other	ARFGAP1
quinoclamine	151	-0.219	-2.7	0.00697	0.00505	sensitivity with high expression	modulator of NF-kappa-B signaling	nan
Quizartinib	701	-0.113	-2.99	0.00281	0.00225	sensitivity with high expression	RTK signaling	FLT3
R428	310	-0.175	-3.09	0.00203	0.00169	sensitivity with high expression	inhibitor of the tyrosine-protein kinase receptor UFO	AXL
RAF_9304	680	0.0953	2.49	0.0129	0.00873	sensitivity with low expression	ERK MAPK signaling	ARAF, BRAF, CRAF
Rapamycin	728	-0.132	-3.57	0.000356	0.000355	sensitivity with high expression	PI3K/MTOR signaling	MTORC1
Refametinib	718	0.309	8.54	2.41e-17	1.2e-15	sensitivity with low expression	ERK MAPK signaling	MEK1, MEK2
Remodelin	284	-0.252	-4.31	1.76e-05	2.39e-05	sensitivity with high expression	Unclassified	nan
Repligen 136	393	-0.285	-5.78	9.24e-09	3.32e-08	sensitivity with high expression	inhibitor of HDAC3	HDAC3
RG-108	456	-0.292	-6.4	2.05e-10	1.35e-09	sensitivity with high expression	inhibitor of DNA methyltransferase	DNMT1
Ribociclib	703	-0.107	-2.85	0.0044	0.00334	sensitivity with high expression	Cell cycle	CDK4, CDK6
rigosertib	422	-0.229	-4.77	2.07e-06	3.57e-06	sensitivity with high expression	inhibitor of polo-like kinase 1; inhibitor of PI3K catalytic subunits alpha and beta	PIK3CA;PIK3CB;PLK1
RITA	449	-0.182	-3.9	0.000101	0.000115	sensitivity with high expression	inhibitor of P53-HDM2 interaction	TP53;MDM2
RO-3306	716	-0.188	-5.07	4.31e-07	8.64e-07	sensitivity with high expression	Cell cycle	CDK1
RO4929097	203	-0.284	-4.13	4.1e-05	5.15e-05	sensitivity with high expression	inhibitor of gamma-secretase	APH1A;NCSTN;PSEN1;PSENEN
rotenone	151	-0.17	-2.09	0.0372	0.0216	sensitivity with high expression	inhibitor of mitochondrial electron transport chain at complex I	nan
RU-SKI 43	677	-0.144	-3.76	0.000173	0.000189	sensitivity with high expression	Other	Shh
Rucaparib	720	-0.114	-3.07	0.00214	0.00176	sensitivity with high expression	Genome integrity	PARP1, PARP2
Ruxolitinib	724	-0.144	-3.89	0.000103	0.000117	sensitivity with high expression	Other, kinases	JAK1, JAK2
S-Trityl-L-cysteine	269	-0.158	-2.61	0.00924	0.00653	sensitivity with high expression	Mitosis	KIF11
Sabutoclax	656	-0.226	-5.89	4.53e-09	1.82e-08	sensitivity with high expression	Apoptosis regulation	BCL2, BCL-XL, BFL1, MCL1
Saracatinib	589	-0.0814	-1.98	0.0483	0.0271	sensitivity with high expression	Other, kinases	ABL, SRC
Savolitinib	702	-0.0899	-2.38	0.0172	0.0112	sensitivity with high expression	RTK signaling	MET
SB-225002	463	-0.281	-6.19	7.76e-10	3.93e-09	sensitivity with high expression	inhibitor of chemokine receptor 2	CXCR2
SB-431542	425	-0.173	-3.6	0.000326	0.000332	sensitivity with high expression	inhibitor of the transforming growth factor beta type 1 receptor	TGFBR1
SB-525334	431	-0.227	-4.77	1.99e-06	3.45e-06	sensitivity with high expression	inhibitor of the transforming growth factor beta type 1 receptor	TGFBR1
SB-743921	442	-0.227	-4.85	1.39e-06	2.51e-06	sensitivity with high expression	inhibitor of kinesin 11	KIF11
SB505124	718	-0.25	-6.82	1.19e-11	1.22e-10	sensitivity with high expression	RTK signaling	TGFBR1, ACVR1B, ACVR1C
SB52334	678	-0.165	-4.33	1.52e-05	2.09e-05	sensitivity with high expression	kinases, Other, RTK signaling	ALK5
SCH-529074	424	-0.173	-3.58	0.000352	0.000354	sensitivity with high expression	activator of mutant P53	TP53
SCH-79797	463	-0.315	-7	3.95e-12	5.3e-11	sensitivity with high expression	antagonist of proteinase-activated receptor 1 (PAR1)	F2R
SCH772984	709	0.213	5.74	1.05e-08	3.74e-08	sensitivity with low expression	ERK MAPK signaling	ERK1, ERK2
Schweinfurthin A	539	-0.188	-4.41	1.11e-05	1.57e-05	sensitivity with high expression	Unclassified	nan
Selumetinib	729	0.156	4.25	2.21e-05	2.92e-05	sensitivity with low expression	ERK MAPK signaling	MEK1, MEK2
selumetinib:BRD-A02303741 (4:1 mol-mol)	432	0.17	3.57	0.000371	0.000369	sensitivity with low expression	inhibitor of MEK1 and MEK2;inhibitor of histone methyltransferases	MAP2K1;MAP2K2;DOT1L
selumetinib:GDC-0941 (4:1 mol-mol)	438	0.131	2.74	0.00616	0.00451	sensitivity with low expression	inhibitor of MEK1 and MEK2;inhibitor of PI3K kinase activity	MAP2K1;MAP2K2;PIK3CA;PIK3CB;PIK3CD;PIK3CG
selumetinib:MK-2206 (8:1 mol-mol)	431	0.112	2.32	0.0202	0.0129	sensitivity with low expression	inhibitor of MEK1 and MEK2;inhibitor of AKT1	MAP2K1;MAP2K2;AKT1
selumetinib:PLX-4032 (8:1 mol-mol)	433	0.171	3.59	0.000344	0.000347	sensitivity with low expression	inhibitor of MEK1 and MEK2;inhibitor of BRAF	MAP2K1;MAP2K2;BRAF
selumetinib:tretinoin (2:1 mol-mol)	419	0.15	3.08	0.00212	0.00175	sensitivity with low expression	inhibitor of MEK1 and MEK2;agonist of retinoid acid receptors	MAP2K1;MAP2K2;RARA;RARB;RARG
selumetinib:UNC0638 (4:1 mol-mol)	430	0.104	2.15	0.0316	0.0189	sensitivity with low expression	inhibitor of MEK1 and MEK2;inhibitor of EHMT2 and GLP methyltransferase	MAP2K1;MAP2K2;EHMT1;EHMT2
semagacestat	441	-0.125	-2.63	0.00863	0.00611	sensitivity with high expression	inhibitor of gamma-secretase	APH1A;NCSTN;PSEN1;PSENEN
Sepantronium bromide	728	-0.201	-5.5	4.28e-08	1.24e-07	sensitivity with high expression	Apoptosis regulation	BIRC5
Serdemetan	726	-0.204	-5.56	3.01e-08	8.91e-08	sensitivity with high expression	p53 pathway	MDM2
serdemetan:SCH-529074 (1:1 mol-mol)	421	-0.167	-3.45	0.000574	0.000546	sensitivity with high expression	inhibitor of MDM2;activator of mutant p53	MDM2;TP53
SID 26681509	426	-0.161	-3.34	0.000869	0.000788	sensitivity with high expression	inhibitor of cathepsin L	CTSL1
sildenafil	443	-0.138	-2.92	0.00354	0.00275	sensitivity with high expression	inhibitor of phosphodiesterase 5A	PDE5A
silmitasertib	404	-0.1	-2.02	0.0439	0.0251	sensitivity with high expression	inhibitor of casein kinase 2	CSNK2A1;CSNK2A2
sirolimus:bortezomib (250:1 mol-mol)	441	-0.173	-3.66	0.000263	0.000276	sensitivity with high expression	inhibitor of mTOR;inhibitor of 26S proteasome	MTOR;PSMB1;PSMB2;PSMB5;PSMD1;PSMD2
SJ-172550	449	-0.192	-4.11	4.09e-05	5.15e-05	sensitivity with high expression	inhibitor of P53-HDM2 interaction	TP53;MDM2
skepinone-L	212	-0.354	-5.34	1.22e-07	2.98e-07	sensitivity with high expression	inhibitor of p38 MAPK	MAPK14
SKI-II	442	-0.294	-6.35	2.78e-10	1.79e-09	sensitivity with high expression	inhibitor of sphingosine kinase 1	SPHK1
SMER-3	375	-0.168	-3.26	0.00112	0.000994	sensitivity with high expression	inhibitor of E3-ubiquitin ligase	CUL1;SKP1
SN-38	727	-0.191	-5.19	2.24e-07	4.94e-07	sensitivity with high expression	DNA replication	TOP1
SNS-032	403	-0.0993	-1.99	0.0464	0.0263	sensitivity with high expression	inhibitor of cyclin-dependent kinases	CDK16;CDK17;CDK2;CDK7;CDK9;CDKL5
SNX-2112	708	-0.215	-5.8	7.49e-09	2.72e-08	sensitivity with high expression	Protein stability and degradation	HSP90
SNX-2112:bortezomib (250:1 mol-mol)	439	-0.17	-3.58	0.000353	0.000354	sensitivity with high expression	inhibitor of HSP90alpha and HSP90beta;inhibitor of 26S proteasome	HSP90AA1;HSP90B1;PSMB1;PSMB2;PSMB5;PSMD1;PSMD2
Sorafenib	724	-0.171	-4.64	3.58e-06	5.87e-06	sensitivity with high expression	kinases, Other, RTK signaling	PDGFR, KIT, VEGFR, RAF
sotrastaurin	315	-0.135	-2.4	0.0166	0.0108	sensitivity with high expression	inhibitor of protein kinase C beta	PRKCB
Sphingosine Kinase 1 Inhibitor II	706	-0.0877	-2.33	0.0198	0.0127	sensitivity with high expression	Other, kinases	Sphingosine Kinase
SR-II-138A	464	-0.262	-5.75	1.06e-08	3.75e-08	sensitivity with high expression	silvestrol analog;inhibits translation by modulating the eIF4F complex	EIF4A2;EIF4E;EIF4G1
SR1001	431	-0.155	-3.23	0.00125	0.00109	sensitivity with high expression	synthetic ROR ligand; suppressor of TH17 differentiation	RORA;RORC
StemRegenin 1	434	-0.276	-5.88	4.97e-09	1.92e-08	sensitivity with high expression	inhibitor of aryl hydrocarbon receptor	AHR
STF-31	424	-0.251	-5.27	1.61e-07	3.79e-07	sensitivity with high expression	inhibitor of nicotinamide phosphoribosyltransferase	NAMPT
STF-62247	677	-0.128	-3.35	0.000811	0.000741	sensitivity with high expression	Other	Autophagy inducer
SU11274	705	-0.222	-5.99	2.48e-09	1.07e-08	sensitivity with high expression	RTK signaling	MET
Sunitinib	556	-0.0895	-2.11	0.0349	0.0205	sensitivity with high expression	RTK signaling	PDGFR, KIT, VEGFR, FLT3, RET, CSF1R
T-5345967	416	-0.213	-4.41	1.12e-05	1.59e-05	sensitivity with high expression	inhibitor of sphingosine 1-phosphate receptor 2	S1PR2
T0901317	679	-0.192	-5.04	4.94e-07	9.79e-07	sensitivity with high expression	Other	LXR, FXR
tacedinaline	315	-0.199	-3.56	0.000389	0.000384	sensitivity with high expression	inhibitor of HDAC1, HDAC2, HDAC3, HDAC6, and HDAC8	HDAC1;HDAC2;HDAC3;HDAC6;HDAC8
tacrolimus	431	-0.117	-2.43	0.0153	0.0101	sensitivity with high expression	inhibitor of calcineurin (in complex with FKBP)	PPP3CA;PPP3CB;PPP3CC;PPP3R1;PPP3R2
TAF1_5496	539	-0.183	-4.29	1.88e-05	2.53e-05	sensitivity with high expression	Other	TAF1
TAK-715	679	-0.254	-6.74	1.99e-11	1.93e-10	sensitivity with high expression	JNK and p38 signaling	p38alpha, p38beta
Talazoparib	718	-0.13	-3.5	0.000476	0.000463	sensitivity with high expression	Genome integrity	PARP1, PARP2
Tamoxifen	728	-0.146	-3.95	8.01e-05	9.41e-05	sensitivity with high expression	Hormone-related	ESR1
Tanespimycin	729	0.0946	2.56	0.0106	0.00726	sensitivity with low expression	Protein stability and degradation	HSP90
tanespimycin:bortezomib (250:1 mol-mol)	411	-0.109	-2.21	0.0274	0.0167	sensitivity with high expression	inhibitor of HSP90;inhibitor of 26S proteasome	HSP90AA1;PSMB1;PSMB2;PSMB5;PSMD1;PSMD2
tanespimycin:gemcitabine (1:1 mol-mol)	430	-0.26	-5.49	4.72e-08	1.34e-07	sensitivity with high expression	inhibitor of HSP90;inhibitor of DNA replication; inhibitor of ribonucleotide reductase, thymidylate synthetase, and cytidine monophosphate (UMP-CMP) kinase	HSP90AA1;CMPK1;RRM1;TYMS
Telomerase Inhibitor IX	721	-0.187	-5.07	4.21e-07	8.48e-07	sensitivity with high expression	Genome integrity	Telomerase
Teniposide	597	-0.297	-7.47	1.18e-13	2.43e-12	sensitivity with high expression	DNA replication	nan
Tenovin-6	683	-0.132	-3.46	0.000539	0.000517	sensitivity with high expression	Chromatin histone acetylation	SIRT
TG-100-115	435	-0.245	-5.2	2.22e-07	4.94e-07	sensitivity with high expression	inhibitor of PI3K catalytic subunits delta and gamma	PIK3CD;PIK3CG
TGX221	562	-0.235	-5.67	1.65e-08	5.58e-08	sensitivity with high expression	PI3K/MTOR signaling	PI3Kbeta
THZ-2-102-1	678	-0.184	-4.84	1.35e-06	2.45e-06	sensitivity with high expression	Cell cycle	CDK7
THZ-2-49	678	-0.092	-2.4	0.0165	0.0108	sensitivity with high expression	Cell cycle	CDK9
tigecycline	230	-0.235	-3.61	0.000316	0.000323	sensitivity with high expression	analog of tetracycline	nan
tipifarnib-P1	453	-0.254	-5.51	4.31e-08	1.24e-07	sensitivity with high expression	inhibitor of farnesyltransferase	FNTA
tipifarnib-P2	294	-0.23	-3.99	7.01e-05	8.4e-05	sensitivity with high expression	inhibitor of farnesyltransferase	FNTA
tivantinib	213	-0.294	-4.39	1.28e-05	1.81e-05	sensitivity with high expression	inhibitor of MET; inhibitor of microtubule assembly	MET
Tivozanib	708	-0.103	-2.75	0.00604	0.00444	sensitivity with high expression	RTK signaling	VEGFR1, PDGFR, VEGFR3, VEGFR2, KIT
TKI258	300	-0.122	-2.12	0.0344	0.0204	sensitivity with high expression	nan	Multitargeted RTK inhibitor
TL-1-85	678	-0.141	-3.68	0.000236	0.000249	sensitivity with high expression	Other, kinases	TAK, TAK1, MAP4K2
TL-2-105	679	-0.226	-5.98	2.6e-09	1.09e-08	sensitivity with high expression	Other	not defined
Topotecan	644	-0.237	-6.1	1.22e-09	5.9e-09	sensitivity with high expression	DNA replication	TOP1
Torin 2	683	-0.126	-3.32	0.000923	0.000832	sensitivity with high expression	PI3K/MTOR signaling	mTOR
torin2	104	0.216	2.2	0.0277	0.0169	sensitivity with low expression	PI3K/MTOR signaling	MTOR, ATM, ATR, DNAPK
tosedostat	429	-0.154	-3.21	0.00134	0.00115	sensitivity with high expression	inhibitor of leucine aminopeptidase 3 (LAP), puromycin-sensitive aminopeptidase (PuSA) and aminopeptidase N	LAP3;NPEPPS;ANPEP
Tozasertib	470	-0.288	-6.4	2.02e-10	1.35e-09	sensitivity with high expression	Mitosis	AURKA, AURKB, AURKC, others
TPCA-1	702	-0.274	-7.43	1.53e-13	2.66e-12	sensitivity with high expression	Other, kinases	IKK2
Trametinib	723	0.182	4.95	8.03e-07	1.52e-06	sensitivity with low expression	ERK MAPK signaling	MEK1, MEK2
Tretinoin	724	-0.141	-3.81	0.000145	0.000161	sensitivity with high expression	Other	Retinoic acid
tretinoin:carboplatin (2:1 mol-mol)	419	-0.19	-3.92	9.08e-05	0.000105	sensitivity with high expression	agonist of retinoid acid receptors;inducer of DNA damage	RARA;RARB;RARG
tretinoin:navitoclax (4:1 mol-mol)	430	-0.154	-3.22	0.00131	0.00113	sensitivity with high expression	agonist of retinoid acid receptors;inhibitor of BCL2, BCL-xL, and BCL-W	RARA;RARB;RARG;BCL2;BCL2L1;BCL2L2
Trichostatin A	677	-0.231	-6.12	1.1e-09	5.42e-09	sensitivity with high expression	Chromatin histone acetylation	HDAC
Tubastatin A	695	-0.265	-7.13	1.37e-12	2.17e-11	sensitivity with high expression	Chromatin histone acetylation	HDAC1, HDAC6, HDAC8
TW 37	710	-0.169	-4.54	5.79e-06	8.96e-06	sensitivity with high expression	Apoptosis regulation	BCL2, BCL-XL, MCL1
ULK1_4989	539	-0.162	-3.78	0.000158	0.000175	sensitivity with high expression	Other, kinases	ULK1
UMI-77	559	-0.11	-2.6	0.00947	0.00665	sensitivity with high expression	Apoptosis regulation	MCL1
UNC0379	557	-0.141	-3.34	0.000851	0.000773	sensitivity with high expression	Chromatin histone methylation	SETD8
UNC0638	724	-0.182	-4.93	8.64e-07	1.62e-06	sensitivity with high expression	Chromatin histone methylation	G9a and GLP methyltransferases, GLP, G9A
UNC1215	660	-0.0787	-2.02	0.0432	0.0248	sensitivity with high expression	Chromatin other	L3MBTL3
Uprosertib	711	-0.0839	-2.24	0.0252	0.0156	sensitivity with high expression	PI3K/MTOR signaling	AKT1, AKT2, AKT3
ursolic acid	85	-0.28	-2.61	0.00935	0.00659	sensitivity with high expression	inhibitor of STAT3 signaling	STAT3
valdecoxib	444	-0.22	-4.7	2.8e-06	4.71e-06	sensitivity with high expression	inhibitor of cyclooxygenase-2 (COX2)	PTGS2
VE-822	656	-0.215	-5.59	2.49e-08	7.55e-08	sensitivity with high expression	Genome integrity	ATR
VE821	703	-0.218	-5.85	5.63e-09	2.11e-08	sensitivity with high expression	Genome integrity	ATR
Veliparib	727	-0.11	-2.97	0.00298	0.00236	sensitivity with high expression	Genome integrity	PARP1, PARP2
Venetoclax	712	-0.179	-4.83	1.46e-06	2.62e-06	sensitivity with high expression	Apoptosis regulation	BCL2
Venotoclax	676	-0.125	-3.26	0.00113	0.001	sensitivity with high expression	Apoptosis regulation	BCL-2 selective
VER-155008	458	-0.198	-4.28	1.97e-05	2.63e-05	sensitivity with high expression	inhibitor of HSP70	HSPA1A;HSPA1B;HSPA1L
Vincristine	636	-0.246	-6.32	3.15e-10	1.93e-09	sensitivity with high expression	Mitosis	nan
Vinorelbine	716	-0.154	-4.15	3.38e-05	4.33e-05	sensitivity with high expression	Mitosis	Microtubule destabiliser
Vismodegib	720	-0.111	-2.97	0.00297	0.00236	sensitivity with high expression	Other	SMO
VNLG-124	677	-0.079	-2.05	0.0399	0.0231	sensitivity with high expression	Chromatin histone acetylation	HDAC,RAR
vorapaxar	428	-0.188	-3.93	8.76e-05	0.000102	sensitivity with high expression	antagonist of proteinase-activated receptor 1 (PAR1)	F2R
Vorinostat	728	-0.317	-8.83	2.11e-18	2.61e-16	sensitivity with high expression	Chromatin histone acetylation	HDAC inhibitor Class I, IIa, IIb, IV
vorinostat:carboplatin (1:1 mol-mol)	427	-0.283	-6	2.5e-09	1.07e-08	sensitivity with high expression	inhibitor of HDAC1, HDAC2, HDAC3, HDAC6, and HDAC8;inducer of DNA damage	HDAC1;HDAC2;HDAC3;HDAC6;HDAC8
vorinostat:navitoclax (4:1 mol-mol)	410	-0.191	-3.9	9.92e-05	0.000114	sensitivity with high expression	inhibitor of HDAC1, HDAC2, HDAC3, HDAC6, and HDAC8;inhibitor of BCL2, BCL-xL, and BCL-W	HDAC1;HDAC2;HDAC3;HDAC6;HDAC8;BCL2;BCL2L1;BCL2L2
Voxtalisib	683	-0.0766	-2	0.0455	0.0259	sensitivity with high expression	PI3K/MTOR signaling	DNAPK, MTOR, PI3K, PI3K (class 1)
VTP-A	557	-0.14	-3.31	0.000937	0.000843	sensitivity with high expression	Unclassified	nan
Wee1 Inhibitor	717	-0.228	-6.19	6.93e-10	3.61e-09	sensitivity with high expression	Cell cycle	WEE1, CHEK1
WEHI-539	710	-0.199	-5.36	9.16e-08	2.32e-07	sensitivity with high expression	Apoptosis regulation	BCL-XL
WIKI4	702	-0.154	-4.11	4.16e-05	5.2e-05	sensitivity with high expression	WNT signaling	TNKS1, TNKS2
Wnt-C59	716	-0.163	-4.4	1.1e-05	1.57e-05	sensitivity with high expression	WNT signaling	PORCN
WP1130	421	-0.119	-2.44	0.0147	0.00977	sensitivity with high expression	inhibitor of the deubiquitinase activity of USP9X, USP5, USP14, and UCH37	UCHL5;USP14;USP5;USP9X
WT-161	151	-0.24	-2.98	0.00302	0.00239	sensitivity with high expression	inhibitor of HDAC6;inhibitor of tubulin deacetylation	HDAC6
WYE-125132	683	-0.108	-2.84	0.00455	0.00343	sensitivity with high expression	PI3K/MTOR signaling	mTOR
WZ3105	679	-0.238	-6.31	3.45e-10	2.04e-09	sensitivity with high expression	Other	SRC, ROCK2, NTRK2, FLT3, IRAK1, others
WZ8040	370	-0.127	-2.45	0.0146	0.00967	sensitivity with high expression	inhibitor of EGFR targeting T790M resistance	EGFR
XMD13-2	679	-0.217	-5.72	1.17e-08	4.08e-08	sensitivity with high expression	Cytoskeleton, Apoptosis regulation	RIPK1, MRCKB
XMD14-99	679	-0.199	-5.25	1.62e-07	3.79e-07	sensitivity with high expression	Other, kinases	ALK, CDK7, LTK, others
XMD15-27	679	-0.148	-3.88	0.000105	0.000119	sensitivity with high expression	Other, kinases	CAMK2
Y-39983	678	-0.172	-4.51	6.8e-06	1.02e-05	sensitivity with high expression	Cytoskeleton	ROCK
YK-4-279	728	-0.191	-5.21	2.01e-07	4.62e-07	sensitivity with high expression	Other	RNA helicase A
YL54	395	-0.121	-2.41	0.0159	0.0104	sensitivity with high expression	stapled helical peptide	nan
YM201636	678	-0.214	-5.64	1.94e-08	6.14e-08	sensitivity with high expression	PI3K/MTOR signaling	PIKFYVE
zebularine	461	-0.159	-3.43	0.000618	0.000583	sensitivity with high expression	inhibitor of DNA methyltransferase	DNMT1
ZG-10	370	-0.132	-2.54	0.0111	0.00761	sensitivity with high expression	JNK and p38 signaling	JNK1
ZL049	678	-0.0879	-2.29	0.022	0.0139	sensitivity with high expression	Unclassified	nan
ZM447439	717	-0.15	-4.05	5.36e-05	6.59e-05	sensitivity with high expression	Mitosis	AURKA, AURKB
ZSTK474	704	-0.129	-3.42	0.000625	0.000588	sensitivity with high expression	PI3K/MTOR signaling	PI3K (class 1)

## Sheet: DNA2_CTRP
Drug name	Cell Line No.	Pearson r	z	Direction	Targeted Pathways	Putative Targets
3-Cl-AHPC	800	-0.32864	-9.6353	sensitivity with high expression	binder of nuclear receptor SHP	NR0B2
ABT-199	484	-0.29502	-6.6686	sensitivity with high expression	inhibitor of BCL2	BCL2
ABT-737	726	-0.20216	-5.5118	sensitivity with high expression	inhibitor of BCL2, BCL-xL, and BCL-W	BCL2;BCL2L1;BCL2L2
alisertib	792	-0.35369	-10.383	sensitivity with high expression	inhibitor of aurora kinases A and B	AURKA;AURKB
alvocidib	384	-0.26657	-5.332	sensitivity with high expression	inhibitor of cyclin-dependent kinases	CDK1;CDK2;CDK4;CDK6
apicidin	807	-0.26627	-7.7366	sensitivity with high expression	inhibitor of HDAC1, HDAC2, HDAC3, HDAC6, and HDAC8	HDAC1;HDAC2;HDAC3;HDAC6;HDAC8
AT13387	381	-0.27414	-5.4697	sensitivity with high expression	inhibitor of HSP90	HSP90AA1
AT7867	771	-0.19061	-5.3477	sensitivity with high expression	inhibitor of AKT1/2/3 and S6K	AKT1;AKT2;AKT3;RPS6KB2
avrainvillamide	558	-0.26452	-6.3835	sensitivity with high expression	natural product; inhibitor of nucleophosmin	NPM1
axitinib	792	-0.28401	-8.203	sensitivity with high expression	inhibitor of VEGFRs, c-KIT, and PDGFR alpha and beta	FLT1;FLT3;KDR;KIT;PDGFRA;PDGFRB
AZ-3146	764	-0.27861	-7.8945	sensitivity with high expression	inhibitor of TTK protein kinase	TTK
azacitidine	756	-0.17197	-4.7663	sensitivity with high expression	inhibitor of DNA methyltransferase	DNMT1
AZD7545	787	-0.19795	-5.6168	sensitivity with high expression	inhibitor of pyruvate dehydrogenase kinase 2	PDK2
AZD7762	807	-0.27379	-7.9664	sensitivity with high expression	inhibitor of checkpoint kinases 1 and 2	CHEK1;CHEK2
AZD8055	815	-0.19029	-5.4892	sensitivity with high expression	inhibitor of mTOR	MTOR
B02	767	-0.20488	-5.7443	sensitivity with high expression	inhibitor of RAD51	RAD51
barasertib	784	-0.36059	-10.551	sensitivity with high expression	inhibitor of aurora kinase B	AURKB
bardoxolone methyl	696	-0.24669	-6.6309	sensitivity with high expression	electrophilic inducer of the NFE2L2-KEAP1 pathway	nan
Bax channel blocker	708	-0.24583	-6.6636	sensitivity with high expression	inhibitor of BAX-mediated mitochondrial cytochrome c release	BAX
belinostat	388	-0.44804	-9.4625	sensitivity with high expression	inhibitor of HDAC1, HDAC2, HDAC3, HDAC6, and HDAC8	HDAC1;HDAC2;HDAC3;HDAC6;HDAC8
BI-2536	810	-0.39625	-11.908	sensitivity with high expression	inhibitor of polo-like kinase 1 (PLK1)	PLK1
BIBR-1532	792	-0.19978	-5.6882	sensitivity with high expression	inhibitor of telomerase reverse transcriptase	TERT
BIX-01294	784	-0.24773	-7.0704	sensitivity with high expression	inhibitor of G9a histone methyltransferase	EHMT2
BMS-754807	796	-0.16976	-4.8273	sensitivity with high expression	inhibitor of insulin-like growth factor 1 receptor and insulin receptor	IGF1R
bortezomib	781	-0.1905	-5.3792	sensitivity with high expression	inhibitor of 26S proteasome	PSMB1;PSMB2;PSMB5;PSMD1;PSMD2
bosutinib	778	-0.1943	-5.4787	sensitivity with high expression	inhibitor of SRC and ABL1	ABL1;SRC
BRD-A86708339	375	-0.34467	-6.9315	sensitivity with high expression	screening hit	nan
BRD-A94377914	414	-0.28668	-5.9794	sensitivity with high expression	inhibitor of HDAC1, HDAC2, HDAC3, HDAC6, and HDAC8	HDAC1;HDAC2;HDAC3;HDAC6;HDAC8
BRD-K02251932	728	-0.17302	-4.706	sensitivity with high expression	product of diversity oriented synthesis	nan
BRD-K13999467	780	-0.20529	-5.805	sensitivity with high expression	product of diversity oriented synthesis	nan
BRD-K26531177	733	-0.22553	-6.2001	sensitivity with high expression	analog of the natural product piperlongumine	nan
BRD-K28456706	774	-0.19389	-5.4527	sensitivity with high expression	inhibitor of hepatocyte nuclear factor 4 alpha	HNF4A
BRD-K34222889	789	-0.33868	-9.8853	sensitivity with high expression	analog of the natural product piperlongumine	nan
BRD-K35604418	777	-0.26853	-7.6586	sensitivity with high expression	inhibitor of MCL1	MCL1
BRD-K41597374	795	-0.28413	-8.2224	sensitivity with high expression	product of diversity oriented synthesis	nan
BRD-K55116708	754	-0.19437	-5.3951	sensitivity with high expression	product of diversity oriented synthesis; inhibitor of leukemic stem cells	nan
BRD-K61166597	740	-0.31526	-8.8605	sensitivity with high expression	inhibitor of HDAC1 and HDAC2	nan
BRD-K66453893	782	-0.34816	-10.141	sensitivity with high expression	product of diversity oriented synthesis	nan
BRD-K66532283	750	-0.21712	-6.0303	sensitivity with high expression	inhibitor of HDAC1 and HDAC2	HDAC1;HDAC2
BRD-K70511574	782	-0.38257	-11.25	sensitivity with high expression	inhibitor of polo-like kinase 1 (PLK1)	PLK1
BRD-K80183349	780	-0.25098	-7.1489	sensitivity with high expression	inhibitor of HDAC1 and HDAC2	HDAC1;HDAC2
BRD-K88742110	778	-0.20181	-5.6965	sensitivity with high expression	inhibitor of HDAC8	HDAC8
BRD-K92856060	754	-0.19112	-5.3026	sensitivity with high expression	screening hit	nan
BRD-K97651142	763	-0.23384	-6.568	sensitivity with high expression	aphrocallistin derivative	nan
BRD1812	775	-0.24129	-6.8391	sensitivity with high expression	screening hit	nan
BRD1835	768	-0.16897	-4.7189	sensitivity with high expression	product of diversity oriented synthesis; screening hit	EZH2
BRD6340	795	-0.19077	-5.4353	sensitivity with high expression
brivanib	766	-0.22123	-6.2137	sensitivity with high expression	inhibitor of VEGFR 1/2	FLT1;KDR
CAY10618	809	-0.32565	-9.5947	sensitivity with high expression	inhibitor of nicotinamide phosphoribosyltransferase	NAMPT
CCT036477	789	-0.16889	-4.7808	sensitivity with high expression	inhibitor of WNT signaling by blocking beta-catenin transcription	nan
CD-437	784	-0.3756	-11.037	sensitivity with high expression	agonist of retinoic acid receptor gamma	RARG
ceranib-2	808	-0.36119	-10.732	sensitivity with high expression	inhibitor of ceramidase activity	ACER1;ACER2;ACER3;ASAH1;ASAH2;ASAH2B
cerulenin	785	-0.26957	-7.7294	sensitivity with high expression	inhibitor of fatty acid synthase; inhibitor of HMG-CoA synthase	FASN;HMGCS1
chlorambucil	770	-0.32439	-9.3204	sensitivity with high expression	DNA alkylator	nan
CHM-1	794	-0.30334	-8.8085	sensitivity with high expression	inhibitor of tubulin polymerization	nan
ciclopirox	801	-0.37969	-11.291	sensitivity with high expression	substituted pyridone antimycotic; inhibitor of the iron-dependent enzyme ribonucleotide reductase	RRM1
clofarabine	810	-0.35917	-10.679	sensitivity with high expression	inducer of DNA damage	nan
COL-3	565	-0.38283	-9.5624	sensitivity with high expression	analog of tetracycline	nan
Compound 23 citrate	759	-0.31287	-8.901	sensitivity with high expression	analog of natural product cortistatin	nan
Compound 7d-cis	689	-0.23538	-6.2827	sensitivity with high expression	inhibitor of CRM1-mediated nucleocytoplasmic transport	XPO1
CR-1-31B	804	-0.29589	-8.6325	sensitivity with high expression	silvestrol analog; inhibits translation by modulating the eIF4F complex	EIF4A2;EIF4E;EIF4G1
crizotinib	783	-0.27614	-7.9177	sensitivity with high expression	inhibitor of c-MET and ALK	ALK;MET
cucurbitacin I	769	-0.22499	-6.3353	sensitivity with high expression	natural product; modulator of NFKB1 and STAT3 signaling	nan
curcumin	794	-0.25877	-7.447	sensitivity with high expression	natural product; modulator of ROS; modulator of NF-kappa-B signaling	nan
cytarabine hydrochloride	792	-0.43217	-12.993	sensitivity with high expression	inducer of DNA damage	nan
dacarbazine	791	-0.23624	-6.7592	sensitivity with high expression	DNA alkylator	nan
daporinad	680	-0.35347	-9.6115	sensitivity with high expression	inhibitor of nicotinamide phosphoribosyltransferase	NAMPT
decitabine	804	-0.39775	-11.914	sensitivity with high expression	inhibitor of DNA methyltransferase	DNMT1
dexamethasone	774	-0.20795	-5.8595	sensitivity with high expression	agonist of glucocorticoid receptor	NR3C1
dinaciclib	389	-0.29117	-5.891	sensitivity with high expression	inhibitor of cyclin-dependent kinases	CDK1;CDK2;CDK5;CDK9
docetaxel	366	-0.33786	-6.7002	sensitivity with high expression	inhibitor of microtubule assembly	nan
doxorubicin	814	-0.33115	-9.7999	sensitivity with high expression	inhibitor of topoisomerase II	TOP2A
elocalcitol	774	-0.20285	-5.7118	sensitivity with high expression	agonist of vitamin D receptor	VDR
entinostat	782	-0.28827	-8.2805	sensitivity with high expression	inhibitor of HDAC1, HDAC2, HDAC3, HDAC6, and HDAC8	HDAC1;HDAC2;HDAC3;HDAC6;HDAC8
epigallocatechin-3-monogallate	707	-0.27404	-7.4617	sensitivity with high expression	natural product	nan
erastin	798	-0.21964	-6.2955	sensitivity with high expression	modulator of voltage-dependent anion channels; inhibitor of solute carrier SLC7A11	SLC7A11;VDAC1;VDAC2
etoposide	794	-0.36901	-10.892	sensitivity with high expression	inhibitor of topoisomerase II	TOP2A
fingolimod	781	-0.22002	-6.2389	sensitivity with high expression	inhibitor of sphingosine 1-phosphate receptor	S1PR1
fluorouracil	795	-0.2484	-7.1399	sensitivity with high expression	pyrimidine analog; inhibitor of thymidylate synthase	TYMS
foretinib	785	-0.2082	-5.9087	sensitivity with high expression	inhibitor of MET and VEGFR2	KDR;MET
FQI-1	425	-0.32187	-6.8556	sensitivity with high expression	inhibitor of LSF1-mediated transcription	nan
FQI-2	809	-0.32577	-9.5985	sensitivity with high expression	inhibitor of LSF1-mediated transcription	nan
gemcitabine	727	-0.35083	-9.8584	sensitivity with high expression	inhibitor of DNA replication; inhibitor of ribonucleotide reductase, thymidylate synthetase, and cytidine monophosphate (UMP-CMP) kinase	CMPK1;RRM1;TYMS
GMX-1778	797	-0.28141	-8.1495	sensitivity with high expression	inhibitor of nicotinamide phosphoribosyltransferase	NAMPT
gossypol	756	-0.26829	-7.5468	sensitivity with high expression	inhibitor of lactate dehydrogenase; inhibitor of BCL2 family members	BCL2;BCL2L1;LDHA;LDHB;LDHC
GSK-J4	78	-0.58416	-5.7916	sensitivity with high expression	inhibitor of lysine-specific demethylases	KDM6A;KDM6B
GSK461364	773	-0.40927	-12.063	sensitivity with high expression	inhibitor of polo-like kinase 1 (PLK1)	PLK1
GSK525762A	804	-0.25421	-7.3559	sensitivity with high expression	inhibitor of bromodomain (BRD) and extra-C terminal domain (BET) proteins	BRD2;BRD3;BRD4
GW-405833	787	-0.33817	-9.8568	sensitivity with high expression	partial agonist of cannabinoid receptor 2	CNR2
GW-843682X	737	-0.32645	-9.1803	sensitivity with high expression	inhibitor of PLK1 and PLK3	PLK1;PLK3
HLI 373	774	-0.20227	-5.6949	sensitivity with high expression	inhibitor of MDM2	MDM2
I-BET151	807	-0.28956	-8.4523	sensitivity with high expression	inhibitor of bromodomain (BRD) and extra-C terminal domain (BET) proteins	BRD2;BRD3;BRD4
indisulam	746	-0.33975	-9.6441	sensitivity with high expression	inhibitor of carbonic anhydrase isoform IX	CA9
isoevodiamine	795	-0.33711	-9.8731	sensitivity with high expression	natural product	nan
ISOX	787	-0.30029	-8.6755	sensitivity with high expression	inhibitor of HDAC6	HDAC6
JQ-1	801	-0.28692	-8.3394	sensitivity with high expression	inhibitor of bromodomain (BRD) and extra-C terminal domain (BET) proteins	BRDT
KHS101	755	-0.22404	-6.2499	sensitivity with high expression	binder of TACC3, a component of the centrosome and mitotic spindle	TACC3
Ki8751	764	-0.22694	-6.3714	sensitivity with high expression	inhibitor of VEGFR2, c-KIT, and PDGFRA	KDR;KIT;PDGFRA
Ko-143	790	-0.22386	-6.3882	sensitivity with high expression	inhibitor of breast cancer resistance protein multidrug transporter (BCRP)	ABCG2
KPT185	581	-0.36768	-9.2737	sensitivity with high expression	inhibitor of exportin 1	XPO1
KU 0060648	789	-0.25852	-7.416	sensitivity with high expression	inhibitor of DNA-dependent protein kinase	PRKDC
KU-0063794	797	-0.20996	-6.0057	sensitivity with high expression	inhibitor of mTOR	MTOR
KU-55933	783	-0.17445	-4.9224	sensitivity with high expression	inhibitor of ataxia telangiectasia mutated (ATM)	ATM
KU-60019	795	-0.30629	-8.9057	sensitivity with high expression	inhibitor of ataxia telangiectasia mutated (ATM)	ATM
KW-2449	795	-0.31514	-9.1813	sensitivity with high expression	inhibitor of FLT3 and AURKA	AURKA;FLT3
KX2-391	776	-0.36517	-10.644	sensitivity with high expression	peptide mimetic; inhibitor of SRC activity in cells	SRC
LBH-589	799	-0.27298	-7.9021	sensitivity with high expression	inhibitor of HDAC1, HDAC2, HDAC3, HDAC6, and HDAC8	HDAC1;HDAC2;HDAC3;HDAC6;HDAC8
lenvatinib	796	-0.17624	-5.0154	sensitivity with high expression	inhibitor of VEGFRs, c-KIT, and PDGFR alpha and beta	FLT1;FLT3;KDR;KIT;PDGFRA;PDGFRB
leptomycin B	827	-0.26897	-7.9157	sensitivity with high expression	inhibitor of exportin 1	XPO1
linifanib	803	-0.24347	-7.0274	sensitivity with high expression	inhibitor of VEGFRs	FLT1;FLT3;KDR
linsitinib	789	-0.16865	-4.7739	sensitivity with high expression	inhibitor of insulin-like growth factor 1 receptor and insulin receptor	IGF1R;INSR
LRRK2-IN-1	556	-0.32896	-8.0346	sensitivity with high expression	inhibitor of leucine-rich repeat kinase 2; inhibitor of doublecortin-like kinase	DCLK1;LRRK2
LY-2183240	788	-0.3316	-9.6555	sensitivity with high expression	inhibitor of fatty acid amide hydrolase; inhibitor of anandamide uptake	FAAH
manumycin A	787	-0.29659	-8.5617	sensitivity with high expression	inhibitor of RAS farnesyltransferase	FNTA;FNTB
marinopyrrole A	506	-0.28124	-6.4822	sensitivity with high expression	natural product; putative inhibitor of MCL1	MCL1
masitinib	770	-0.23802	-6.7207	sensitivity with high expression	inhibitor of c-KIT, PDGFRA, and PDGFRB	KIT;PDGFRA;PDGFRB
Merck60	800	-0.32925	-9.6547	sensitivity with high expression	inhibitor of HDAC1 and HDAC2	HDAC1;HDAC2
methotrexate	759	-0.2328	-6.5204	sensitivity with high expression	inhibitor of dihydrofolate reductase	DHFR
methylstat	547	-0.35689	-8.7073	sensitivity with high expression	inhibitor of lysine specific demethylases	KDM3A;KDM4A;KDM4B;KDM4C;KDM4D
MGCD-265	795	-0.24333	-6.9882	sensitivity with high expression	inhibitor of c-MET and VEGFRs	FLT1;FLT3;KDR;MET
MI-2	380	-0.2809	-5.6048	sensitivity with high expression	binder of menin; inhibitor of menin-MLL fusion protein	MEN1
mitomycin	791	-0.35463	-10.407	sensitivity with high expression	DNA crosslinker	nan
MK-1775	772	-0.35156	-10.183	sensitivity with high expression	inhibitor of WEE1	WEE1
MK-2206	736	-0.23218	-6.4027	sensitivity with high expression	inhibitor of AKT1	AKT1
ML029	748	-0.19424	-5.3699	sensitivity with high expression	inhibitor of antigen receptor-mediated NFkappaB activity	nan
ML031	696	-0.2222	-5.9487	sensitivity with high expression	inhibitor of sphingosine 1-phosphate receptor 2	S1PR2
ML239	789	-0.24543	-7.0242	sensitivity with high expression	ML239; inhibitor of breast cancer stem cell proliferation	nan
ML311	808	-0.37387	-11.148	sensitivity with high expression	inhibitor of MCL1	MCL1
MLN2238	805	-0.17409	-4.9809	sensitivity with high expression	inhibitor of 20S proteasome at the chymotrypsin-like proteolytic (beta-5) site	PSMB5
momelotinib	757	-0.2165	-6.0406	sensitivity with high expression	inhibitor of Janus kinases 1 and 2	JAK1;JAK2
MST-312	791	-0.21219	-6.0484	sensitivity with high expression	inhibitor of telomerase reverse transcriptase	TERT
nakiterpiosin	784	-0.3623	-10.607	sensitivity with high expression	natural product; inhibitor of microtubule assembly	nan
narciclasine	765	-0.32487	-9.305	sensitivity with high expression	activates cellular activity of RhoA; modulator of Rho/Rho kinase/LIM kinase/cofilin signaling	RHOA
navitoclax	792	-0.21953	-6.2685	sensitivity with high expression	inhibitor of BCL2, BCL-xL, and BCL-W	BCL2;BCL2L1;BCL2L2
necrosulfonamide	529	-0.33748	-8.0556	sensitivity with high expression	inhibitor of downstream signaling of RIP3 associated with MLKL	nan
neuronal differentiation inducer III	798	-0.26041	-7.5156	sensitivity with high expression	induction of rat HCN cell differentiation as judged by induction of neuronal reporter neuroD activity	nan
nintedanib	751	-0.1702	-4.7007	sensitivity with high expression	inhibitor of c-KIT, VEGFRs, PDGFRs, and FGFRs	FGFR1;FGFR2;FGFR3;FLT1;FLT3;KDR;PDGFRA;PDGFRB
NSC19630	559	-0.28585	-6.9334	sensitivity with high expression	inhibitor of Werner syndrome helicase activity	WRN
NSC23766	778	-0.19283	-5.4363	sensitivity with high expression	inhibitor of RAC1-GEF interaction; prevents Rac1 activation by Rac-specific guanine nucleotide exchange factors (GEFs) TrioN and Tiam1	RAC1;TIAM1;TRIO
NSC48300	794	-0.21916	-6.2654	sensitivity with high expression	inhibitor of threonine endopeptidase taspase 1	TASP1
NSC632839	795	-0.29028	-8.411	sensitivity with high expression	inhibitor of ubiquitin isopeptidase	USP13;USP5
NSC95397	704	-0.28781	-7.8418	sensitivity with high expression	inhibitor of cell division cycle 25 phosphatase (CDC25)	CDC25A;CDC25B;CDC25C
nutlin-3	779	-0.19741	-5.5725	sensitivity with high expression	inhibitor of p53-MDM2 interaction	MDM2
NVP-231	788	-0.31662	-9.1867	sensitivity with high expression	inhibitor of ceramide kinase	CERK
NVP-BEZ235	576	-0.21604	-5.2542	sensitivity with high expression	inhibitor of PI3K and mTOR kinase activity	MTOR;PIK3CA;PIK3CB;PIK3CD;PIK3CG
NVP-BSK805	785	-0.19085	-5.4031	sensitivity with high expression	inhibitor of Janus kinase 2	JAK2
obatoclax	804	-0.23955	-6.914	sensitivity with high expression	inhibitor of MCL1, BCL2, and BCL-xL	BCL2;BCL2L1;MCL1
olaparib	798	-0.24609	-7.0842	sensitivity with high expression	inhibitor of poly (ADP-ribose) polymerase 1 and 2	PARP1;PARP2
oligomycin A	797	-0.20631	-5.898	sensitivity with high expression	inhibitor of mitochondrial ATP synthase	ATP5L2
omacetaxine mepesuccinate	576	-0.28326	-6.9712	sensitivity with high expression	inhibitor of protein translation by preventing protein elongation	nan
OSI-027	807	-0.18125	-5.1968	sensitivity with high expression	inhibitor of mTORC1 and mTORC2	MTOR
OSI-930	649	-0.32041	-8.441	sensitivity with high expression	inhibitor of c-KIT and VEGFR2	KDR;KIT
ouabain	814	-0.19163	-5.5257	sensitivity with high expression	cardiac glycoside; inhibitor of the Na+/K+-ATPase	ATP1A1;ATP1A2;ATP1A3;ATP1A4;ATP1B1;ATP1B2;ATP1B3;ATP1B4
PAC-1	753	-0.35657	-10.214	sensitivity with high expression	activator of procaspase-3	CASP3
paclitaxel	783	-0.33565	-9.7521	sensitivity with high expression	inhibitor of microtubule assembly	nan
parbendazole	810	-0.35659	-10.595	sensitivity with high expression	inhibitor of microtubule assembly	nan
pazopanib	788	-0.23648	-6.7535	sensitivity with high expression	inhibitor of VEGFRs, c-KIT, and PDGFRB	FLT1;FLT3;KDR;KIT;PDGFRB
PDMP	754	-0.19713	-5.474	sensitivity with high expression	inhibitor of ceramide glucosyltransferase	UGCG
pevonedistat	765	-0.28628	-8.1296	sensitivity with high expression	inhibitor of Nedd-8 activating enzyme	NAE1
PF-184	768	-0.28073	-7.9788	sensitivity with high expression	inhibitor of IKK-2	IKBKB
PF-3758309	391	-0.34184	-7.0159	sensitivity with high expression	inhibitor of serine/threonine p21-activating kinase 4	PAK4
PF-573228	792	-0.24156	-6.922	sensitivity with high expression	inhibitor of focal adhesion kinase	PTK2
PF-750	706	-0.18564	-4.9799	sensitivity with high expression	inhibitor of fatty acid amide hydrolase	FAAH
PHA-793887	803	-0.33452	-9.8405	sensitivity with high expression	inhibitor of cyclin-dependent kinases	CDK1;CDK2;CDK4;CDK5;CDK7;CDK9
phloretin	779	-0.31926	-9.2156	sensitivity with high expression	natural product; inhibitor of glucose uptake	SLC5A1
pifithrin-mu	783	-0.2839	-8.1529	sensitivity with high expression	inhibitor of p53 binding to mitochondria; inhibitor of HSP70	HSPA1A;HSPA1B;HSPA1L;TP53
PIK-93	773	-0.18696	-5.2497	sensitivity with high expression	inhibitor of PI3K catalytic subunit gamma	PIK3CG
piperlongumine	792	-0.32354	-9.4267	sensitivity with high expression	natural product; modulator of ROS levels	nan
PL-DI	771	-0.2998	-8.5716	sensitivity with high expression	dimer of piperlongumine; inducer of ROS	nan
PLX-4032	776	0.20652	5.8256	sensitivity with low expression	inhibitor of BRAF	BRAF
PRIMA-1	741	-0.32995	-9.3118	sensitivity with high expression	re-activator of the pro-apoptotic activity of mutant p53	TP53
PX-12	769	-0.38981	-11.391	sensitivity with high expression	inhibitor of thioredoxin-1	TXN
R428	559	-0.21573	-5.168	sensitivity with high expression	inhibitor of the tyrosine-protein kinase receptor UFO	AXL
Repligen 136	712	-0.24213	-6.5778	sensitivity with high expression	inhibitor of HDAC3	HDAC3
RG-108	793	-0.21752	-6.213	sensitivity with high expression	inhibitor of DNA methyltransferase	DNMT1
rigosertib	761	-0.31336	-8.9275	sensitivity with high expression	inhibitor of polo-like kinase 1; inhibitor of PI3K catalytic subunits alpha and beta	PIK3CA;PIK3CB;PLK1
ruxolitinib	792	-0.20611	-5.8737	sensitivity with high expression	inhibitor of Janus kinases 1 and 2	JAK1;JAK2
SB-225002	811	-0.33235	-9.8199	sensitivity with high expression	inhibitor of chemokine receptor 2	CXCR2
SB-743921	814	-0.352	-10.472	sensitivity with high expression	inhibitor of kinesin 11	KIF11
SCH-79797	804	-0.26303	-7.6234	sensitivity with high expression	antagonist of proteinase-activated receptor 1 (PAR1)	F2R
serdemetan	743	-0.28698	-8.0323	sensitivity with high expression	inhibitor of MDM2	MDM2
sirolimus	805	-0.25262	-7.3124	sensitivity with high expression	inhibitor of mTOR	MTOR
skepinone-L	381	-0.32413	-6.5376	sensitivity with high expression	inhibitor of p38 MAPK	MAPK14
SKI-II	764	-0.20043	-5.6049	sensitivity with high expression	inhibitor of sphingosine kinase 1	SPHK1
SMER-3	683	-0.19669	-5.1968	sensitivity with high expression	inhibitor of E3-ubiquitin ligase	CUL1;SKP1
SN-38	672	-0.29006	-7.7242	sensitivity with high expression	metabolite of irinotecan; inhibitor of topoisomerase I	TOP1
SNS-032	739	-0.17719	-4.8582	sensitivity with high expression	inhibitor of cyclin-dependent kinases	CDK16;CDK17;CDK2;CDK7;CDK9;CDKL5
SNX-2112	813	-0.27652	-8.0802	sensitivity with high expression	inhibitor of HSP90alpha and HSP90beta	HSP90AA1;HSP90B1
sotrastaurin	550	-0.31057	-7.5116	sensitivity with high expression	inhibitor of protein kinase C beta	PRKCB
SR-II-138A	816	-0.33991	-10.094	sensitivity with high expression	silvestrol analog; inhibits translation by modulating the eIF4F complex	EIF4A2;EIF4E;EIF4G1
SRT-1720	735	-0.22538	-6.2042	sensitivity with high expression	activator of sirtuin-1	SIRT1
StemRegenin 1	786	-0.31908	-9.2517	sensitivity with high expression	inhibitor of aryl hydrocarbon receptor	AHR
STF-31	769	-0.34016	-9.8052	sensitivity with high expression	inhibitor of nicotinamide phosphoribosyltransferase	NAMPT
SU11274	780	-0.26448	-7.5519	sensitivity with high expression	inhibitor of MET	MET
tacedinaline	556	-0.3267	-7.9749	sensitivity with high expression	inhibitor of HDAC1, HDAC2, HDAC3, HDAC6, and HDAC8	HDAC1;HDAC2;HDAC3;HDAC6;HDAC8
tacrolimus	755	-0.20287	-5.6414	sensitivity with high expression	inhibitor of calcineurin	PPP3CA;PPP3CB;PPP3CC;PPP3R1;PPP3R2
teniposide	416	-0.42853	-9.3097	sensitivity with high expression	inhibitor of topoisomerase II	TOP2A;TOP2B
TG-101348	783	-0.2253	-6.4021	sensitivity with high expression	inhibitor of Janus kinase 2	JAK2
tipifarnib-P1	787	-0.18465	-5.2303	sensitivity with high expression	inhibitor of farnesyltransferase	FNTA
tipifarnib-P2	435	-0.30706	-6.5948	sensitivity with high expression	inhibitor of farnesyltransferase	FNTA
tivantinib	383	-0.44851	-9.4122	sensitivity with high expression	inhibitor of MET; inhibitor of microtubule assembly	MET
topotecan	810	-0.34698	-10.284	sensitivity with high expression	inhibitor of topoisomerase I	TOP1
tosedostat	752	-0.17782	-4.9187	sensitivity with high expression	inhibitor of leucine aminopeptidase 3 (LAP), puromycin-sensitive aminopeptidase (PuSA), and aminopeptidase N	ANPEP;LAP3;NPEPPS
TPCA-1	799	-0.25105	-7.2378	sensitivity with high expression	inhibitor of IKK-2	IKBKB
tretinoin	777	-0.17379	-4.8846	sensitivity with high expression	agonist of retinoid acid receptors	RARA;RARB;RARG
triazolothiadiazine	807	-0.36435	-10.828	sensitivity with high expression	inhibitor of phosphdiesterase 4A/B/D	PDE4A;PDE4B;PDE4D
triptolide	796	-0.18208	-5.1852	sensitivity with high expression	natural product; inhibitor of RNA polymerase II	nan
TW-37	772	-0.25209	-7.1445	sensitivity with high expression	inhibitor of BCL2 and BCL-xL	BCL2;BCL2L1
valdecoxib	759	-0.30263	-8.5899	sensitivity with high expression	inhibitor of cyclooxygenase-2 (COX2)	PTGS2
vincristine	824	-0.36282	-10.892	sensitivity with high expression	inhibitor of mictrotubule assembly	nan
vorinostat	779	-0.32604	-9.4266	sensitivity with high expression	inhibitor of HDAC1, HDAC2, HDAC3, HDAC6, and HDAC8	HDAC1;HDAC2;HDAC3;HDAC6;HDAC8
WP1130	770	-0.24892	-7.0418	sensitivity with high expression	inhibitor of the deubiquitinase activity of USP9X, USP5, USP14, and UCH37	UCHL5;USP14;USP5;USP9X
YK 4-279	799	-0.32352	-9.4677	sensitivity with high expression	inhibitor of RNA helicase A (RHA) binding to EWS-FLI1; inhibitor of ERG and ETV1 activity	DHX9;ERG;ETV1
YM-155	718	-0.24377	-6.6523	sensitivity with high expression	inhibitor of survivin expression	BIRC5
zebularine	799	-0.22429	-6.4374	sensitivity with high expression	inhibitor of DNA methyltransferases	DNMT1
